# Supplementary material for: [5-(2-Fur­yl)-6-nitro-1,2,3,5,6,7-hexa­hydro­imidazo[1,2-a]pyridin-8-yl](phen­yl)methanone
Source: Acta Crystallogr Sect E Struct Rep Online. 2009 Aug 29;65(Pt 9):o2283. doi: 10.1107/S1600536809033716 (PMC2969857; doi:10.1107/S1600536809033716)
Supplement: Supplementary file 1 [file e-65-o2283-sup1.cif]

##############################################################################
###                                                                        ###
###        Electronic paper (Acta Crystallographica Section E)             ###
###                                                                        ###
##############################################################################
#                                                                            #
# This CIF contains the data in a paper accepted for publication in Acta     #
# Crystallographica Section E. It conforms to the requirements of Notes      #
# for Authors for Section E, and has been peer reviewed under the auspices   #
# of the IUCr Commission on Journals.                                        #
#                                                                            #
# Full details of the Crystallographic Information File format               #
# are given in the paper "The Crystallographic Information File (CIF):       #
# a New Standard Archive File for Crystallography" by S. R. Hall, F. H.      #
# Allen and I. D. Brown [Acta Cryst. (1991), A47, 655-685].                  #
#                                                                            #
# The current version of the core CIF dictionary is obtainable from          #
# ftp://ftp.iucr.org/pub/cif_core.dic. The current version number is 2.4.    #
#                                                                            #
# Software is freely available for graphical display of the structure(s) in  #
# this CIF.  For information consult the CIF home page http://www.iucr.org/  #
# cif/home.html                                                              #
#                                                                            #
# This file may be used for bona fide research purposes within the           #
# scientific community so long as proper attribution is given to the journal # 
# article from which it was obtained.                                        #
#                                                                            #
##############################################################################
                                             
data_I
_audit_creation_method     SHELXL-97
_chemical_name_systematic
;
[5-(2-Furyl)-6-nitro-1,2,3,5,6,7-hexahydroimidazo[1,2-<i>a</i>]pyridin-
8-yl](phenyl)methanone
;
_chemical_name_common     ?
_chemical_formula_moiety     'C18 H17 N3 O4'
_chemical_formula_sum     'C18 H17 N3 O4'
_chemical_formula_iupac     'C18 H17 N3 O4'
_chemical_formula_weight     339.35
_chemical_melting_point     ?
_symmetry_cell_setting     monoclinic
_symmetry_space_group_name_H-M     'C 2/c'
_symmetry_space_group_name_Hall     '-C 2yc'
loop_
    _symmetry_equiv_pos_as_xyz
    'x, y, z'
    '-x, y, -z+1/2'
    'x+1/2, y+1/2, z'
    '-x+1/2, y+1/2, -z+1/2'
    '-x, -y, -z'
    'x, -y, z-1/2'
    '-x+1/2, -y+1/2, -z'
    'x+1/2, -y+1/2, z-1/2'
_cell_length_a     11.980(2)
_cell_length_b     15.047(3)
_cell_length_c     17.932(4)
_cell_angle_alpha     90.00
_cell_angle_beta     101.94(3)
_cell_angle_gamma     90.00
_cell_volume     3162.7(11)
_cell_formula_units_Z     8
_cell_measurement_reflns_used     989
_cell_measurement_theta_min     2.17
_cell_measurement_theta_max     27.48
_cell_measurement_temperature     173(2)
_exptl_crystal_description     block
_exptl_crystal_colour     yellow
_exptl_crystal_size_max     0.45
_exptl_crystal_size_mid     0.33
_exptl_crystal_size_min     0.32
_exptl_crystal_density_diffrn     1.425
_exptl_crystal_density_meas     ?
_exptl_crystal_density_method     'not measured'
_exptl_crystal_F_000     1424
_exptl_absorpt_coefficient_mu     0.103
_exptl_absorpt_correction_type     multi-scan
_exptl_absorpt_process_details     '(ABSCOR; Higashi, 1995)'
_exptl_absorpt_correction_T_min     0.9552
_exptl_absorpt_correction_T_max     0.9678
_exptl_special_details
;
;
_diffrn_ambient_temperature     173(2)
_diffrn_radiation_type     MoK\a
_diffrn_radiation_wavelength     0.71073
_diffrn_radiation_source     'rotating anode'
_diffrn_radiation_monochromator     graphite
_diffrn_measurement_device_type     'Rigaku R-AXIS RAPID IP area-detector'
_diffrn_measurement_method     '\w scans at fixed \c = 45\%'
_diffrn_detector_area_resol_mean     ?
_diffrn_reflns_number     5401
_diffrn_reflns_av_R_equivalents     0.0314
_diffrn_reflns_av_sigmaI/netI     0.0393
_diffrn_reflns_theta_min     2.20
_diffrn_reflns_theta_max     25.00
_diffrn_reflns_theta_full     25.00
_diffrn_measured_fraction_theta_max     1.000
_diffrn_measured_fraction_theta_full     1.000
_diffrn_reflns_limit_h_min     -14
_diffrn_reflns_limit_h_max     14
_diffrn_reflns_limit_k_min     -17
_diffrn_reflns_limit_k_max     17
_diffrn_reflns_limit_l_min     -21
_diffrn_reflns_limit_l_max     21
_diffrn_standards_number     0
_diffrn_standards_interval_count     ?
_diffrn_standards_interval_time     ?
_diffrn_standards_decay_%     ?
_refine_special_details
;
Refinement of <i>F</i>^2^ against ALL reflections. The weighted <i>R</i>-factor
<i>wR</i> and goodness of fit <i>S</i> are based on <i>F</i>^2^, conventional
<i>R</i>-factors <i>R</i> are based on <i>F</i>, with <i>F</i> set to zero for
negative <i>F</i>^2^. The threshold expression of <i>F</i>^2^ >
\s(<i>F</i>^2^) is used only for calculating <i>R</i>-factors(gt) <i>etc</i>.
and is not relevant to the choice of reflections for refinement.
<i>R</i>-factors based on <i>F</i>^2^ are statistically about twice as large
as those based on <i>F</i>, and <i>R</i>- factors based on ALL data will be
even larger.
;
_reflns_number_total     2801
_reflns_number_gt     2426
_reflns_threshold_expression     I>2\s(I)
_refine_ls_structure_factor_coef     Fsqd
_refine_ls_matrix_type     full
_refine_ls_R_factor_all     0.0715
_refine_ls_R_factor_gt     0.0551
_refine_ls_wR_factor_gt     0.1202
_refine_ls_wR_factor_ref     0.1278
_refine_ls_goodness_of_fit_ref     1.135
_refine_ls_restrained_S_all     1.135
_refine_ls_number_reflns     2801
_refine_ls_number_parameters     226
_refine_ls_number_restraints     0
_refine_ls_hydrogen_treatment     constr
_refine_ls_weighting_scheme     calc
_refine_ls_weighting_details
         'calc w=1/[\s^2^(Fo^2^)+(0.0499P)^2^+3.4672P] where P=(Fo^2^+2Fc^2^)/3'
_atom_sites_solution_hydrogens     geom
_atom_sites_solution_primary     direct
_atom_sites_solution_secondary     difmap
_refine_ls_shift/su_max     0.000
_refine_ls_shift/su_mean     0.000
_refine_diff_density_max     0.371
_refine_diff_density_min     -0.362
_refine_ls_extinction_method     none
_refine_ls_extinction_coef     ?
loop_
    _atom_type_symbol
    _atom_type_description
    _atom_type_scat_dispersion_real
    _atom_type_scat_dispersion_imag
    _atom_type_scat_source
    'C' 'C' 0.0033 0.0016
                         'International Tables Vol C Tables 4.2.6.8 and 6.1.1.4'
    'H' 'H' 0.0000 0.0000
                         'International Tables Vol C Tables 4.2.6.8 and 6.1.1.4'
    'N' 'N' 0.0061 0.0033
                         'International Tables Vol C Tables 4.2.6.8 and 6.1.1.4'
    'O' 'O' 0.0106 0.0060
                         'International Tables Vol C Tables 4.2.6.8 and 6.1.1.4'
_computing_data_collection     'RAPID-AUTO (Rigaku, 2001)'
_computing_cell_refinement     'RAPID-AUTO (Rigaku, 2001)'
_computing_data_reduction     'RAPID-AUTO (Rigaku, 2001)'
_computing_structure_solution     'SHELXS97 (Sheldrick, 2008)'
_computing_structure_refinement     'SHELXL97 (Sheldrick, 2008)'
_computing_molecular_graphics     'XP in SHELXTL (Sheldrick, 2008)'
_computing_publication_material     'SHELXL97 (Sheldrick, 2008)'
loop_
    _atom_site_type_symbol
    _atom_site_label
    _atom_site_fract_x
    _atom_site_fract_y
    _atom_site_fract_z
    _atom_site_U_iso_or_equiv
    _atom_site_adp_type
    _atom_site_calc_flag
    _atom_site_refinement_flags
    _atom_site_occupancy
    _atom_site_disorder_assembly
    _atom_site_disorder_group
    O O1 0.43109(14) 0.20626(10) 0.91996(10) 0.0384(4) Uani d . 1 . .
    O O2 0.2016(2) 0.3319(2) 0.63070(12) 0.0835(8) Uani d . 1 . .
    O O3 0.12099(18) 0.35426(18) 0.72302(12) 0.0722(7) Uani d . 1 . .
    O O4 0.11567(13) 0.00988(10) 0.71141(9) 0.0319(4) Uani d . 1 . .
    N N1 0.10262(16) 0.11596(13) 0.83171(10) 0.0327(5) Uani d . 1 . .
    H H1A 0.0780 0.0626 0.8163 0.039 Uiso calc R 1 . .
    N N2 0.21072(15) 0.23408(12) 0.84736(11) 0.0302(5) Uani d . 1 . .
    N N3 0.20184(17) 0.32982(14) 0.69714(12) 0.0370(5) Uani d . 1 . .
    C C1 0.05883(19) 0.16761(16) 0.88815(13) 0.0329(5) Uani d . 1 . .
    H H1B 0.0652 0.1341 0.9363 0.039 Uiso calc R 1 . .
    H H1C -0.0219 0.1844 0.8689 0.039 Uiso calc R 1 . .
    C C2 0.1352(2) 0.2487(2) 0.89931(15) 0.0473(7) Uani d . 1 . .
    H H2A 0.0902 0.3038 0.8863 0.057 Uiso calc R 1 . .
    H H2B 0.1785 0.2527 0.9526 0.057 Uiso calc R 1 . .
    C C3 0.18456(17) 0.15910(14) 0.80613(12) 0.0244(5) Uani d . 1 . .
    C C7 0.29353(18) 0.29889(14) 0.83329(13) 0.0280(5) Uani d . 1 . .
    H H7A 0.2646 0.3596 0.8419 0.034 Uiso calc R 1 . .
    C C4 0.30665(18) 0.29262(15) 0.75038(13) 0.0289(5) Uani d . 1 . .
    H H4A 0.3742 0.3290 0.7446 0.035 Uiso calc R 1 . .
    C C5 0.32660(18) 0.19731(14) 0.72796(13) 0.0286(5) Uani d . 1 . .
    H H5A 0.3265 0.1949 0.6728 0.034 Uiso calc R 1 . .
    H H5B 0.4024 0.1773 0.7560 0.034 Uiso calc R 1 . .
    C C6 0.23556(17) 0.13503(14) 0.74538(12) 0.0247(5) Uani d . 1 . .
    C C8 0.40885(18) 0.28698(14) 0.88525(12) 0.0254(5) Uani d . 1 . .
    C C9 0.5402(2) 0.21114(16) 0.96169(14) 0.0359(6) Uani d . 1 . .
    H H9A 0.5781 0.1644 0.9925 0.043 Uiso calc R 1 . .
    C C10 0.58593(19) 0.28997(15) 0.95339(13) 0.0312(5) Uani d . 1 . .
    H H10A 0.6607 0.3094 0.9761 0.037 Uiso calc R 1 . .
    C C11 0.50011(19) 0.33953(15) 0.90356(13) 0.0318(5) Uani d . 1 . .
    H H11A 0.5067 0.3987 0.8866 0.038 Uiso calc R 1 . .
    C C12 0.19701(17) 0.05876(14) 0.70164(12) 0.0240(5) Uani d . 1 . .
    C C13 0.25482(18) 0.03347(13) 0.63770(12) 0.0243(5) Uani d . 1 . .
    C C14 0.37074(19) 0.01371(15) 0.65132(14) 0.0327(5) Uani d . 1 . .
    H H14A 0.4159 0.0210 0.7011 0.039 Uiso calc R 1 . .
    C C15 0.4210(2) -0.01643(16) 0.59321(16) 0.0402(6) Uani d . 1 . .
    H H15A 0.4997 -0.0314 0.6036 0.048 Uiso calc R 1 . .
    C C16 0.3569(2) -0.02476(15) 0.52020(15) 0.0396(6) Uani d . 1 . .
    H H16A 0.3916 -0.0449 0.4802 0.047 Uiso calc R 1 . .
    C C17 0.2425(2) -0.00372(16) 0.50545(14) 0.0360(6) Uani d . 1 . .
    H H17A 0.1987 -0.0080 0.4549 0.043 Uiso calc R 1 . .
    C C18 0.19096(19) 0.02370(14) 0.56414(13) 0.0296(5) Uani d . 1 . .
    H H18A 0.1114 0.0359 0.5539 0.036 Uiso calc R 1 . .
loop_
    _atom_site_aniso_label
    _atom_site_aniso_U_11
    _atom_site_aniso_U_22
    _atom_site_aniso_U_33
    _atom_site_aniso_U_12
    _atom_site_aniso_U_13
    _atom_site_aniso_U_23
    O1 0.0377(9) 0.0257(8) 0.0469(11) -0.0042(7) -0.0025(8) 0.0091(7)
    O2 0.0725(15) 0.145(2) 0.0326(12) 0.0368(16) 0.0095(10) 0.0255(13)
    O3 0.0543(13) 0.109(2) 0.0460(13) 0.0391(13) -0.0055(10) -0.0096(12)
    O4 0.0336(9) 0.0286(8) 0.0354(9) -0.0075(7) 0.0116(7) -0.0056(7)
    N1 0.0386(11) 0.0359(11) 0.0264(10) -0.0111(9) 0.0133(9) -0.0063(8)
    N2 0.0266(10) 0.0309(10) 0.0345(11) -0.0049(8) 0.0098(8) -0.0099(8)
    N3 0.0362(11) 0.0383(12) 0.0333(12) -0.0004(9) -0.0006(9) -0.0010(9)
    C1 0.0270(11) 0.0424(13) 0.0301(12) 0.0030(10) 0.0077(9) -0.0023(10)
    C2 0.0517(16) 0.0595(18) 0.0352(15) -0.0184(14) 0.0196(12) -0.0203(13)
    C3 0.0224(10) 0.0259(11) 0.0223(11) 0.0008(9) -0.0013(8) -0.0001(9)
    C7 0.0284(11) 0.0224(11) 0.0315(12) -0.0015(9) 0.0021(9) -0.0052(9)
    C4 0.0260(11) 0.0277(12) 0.0309(12) -0.0036(9) 0.0010(9) -0.0002(9)
    C5 0.0269(11) 0.0302(12) 0.0294(12) -0.0043(9) 0.0069(9) -0.0038(9)
    C6 0.0229(10) 0.0274(11) 0.0236(11) -0.0023(8) 0.0042(9) -0.0018(9)
    C8 0.0313(12) 0.0212(10) 0.0239(11) 0.0008(9) 0.0064(9) -0.0007(9)
    C9 0.0341(13) 0.0347(13) 0.0341(14) 0.0052(10) -0.0038(10) 0.0043(10)
    C10 0.0277(12) 0.0322(12) 0.0314(13) 0.0004(9) 0.0010(10) -0.0056(10)
    C11 0.0330(12) 0.0226(11) 0.0373(13) -0.0044(9) 0.0013(10) 0.0009(10)
    C12 0.0232(11) 0.0233(11) 0.0247(11) 0.0016(8) 0.0032(9) 0.0025(9)
    C13 0.0285(11) 0.0174(10) 0.0278(12) -0.0002(8) 0.0078(9) -0.0013(8)
    C14 0.0286(12) 0.0327(12) 0.0360(13) 0.0024(10) 0.0049(10) 0.0049(10)
    C15 0.0364(13) 0.0335(13) 0.0562(17) 0.0082(11) 0.0226(13) 0.0089(12)
    C16 0.0561(16) 0.0248(12) 0.0469(16) 0.0038(11) 0.0316(13) -0.0007(11)
    C17 0.0514(15) 0.0284(12) 0.0297(13) -0.0041(11) 0.0118(11) -0.0044(10)
    C18 0.0314(12) 0.0253(11) 0.0313(13) 0.0001(9) 0.0048(10) -0.0014(9)
_geom_special_details
;
All e.s.d.'s (except the e.s.d. in the dihedral angle between two l.s. planes)
are estimated using the full covariance matrix. The cell e.s.d.'s are taken
into account individually in the estimation of e.s.d.'s in distances, angles
and torsion angles; correlations between e.s.d.'s in cell parameters are only
used when they are defined by crystal symmetry. An approximate (isotropic)
treatment of cell e.s.d.'s is used for estimating e.s.d.'s involving l.s.
planes.
;
loop_
    _geom_bond_atom_site_label_1
    _geom_bond_atom_site_label_2
    _geom_bond_site_symmetry_2
    _geom_bond_distance
    _geom_bond_publ_flag
    O1 C8 . 1.366(3) ?
    O1 C9 . 1.367(3) ?
    O2 N3 . 1.191(3) ?
    O3 N3 . 1.214(3) ?
    O4 C12 . 1.262(3) ?
    N1 C3 . 1.335(3) ?
    N1 C1 . 1.457(3) ?
    N1 H1A . 0.8800 ?
    N2 C3 . 1.350(3) ?
    N2 C2 . 1.443(3) ?
    N2 C7 . 1.450(3) ?
    N3 C4 . 1.518(3) ?
    C1 C2 . 1.513(3) ?
    C1 H1B . 0.9900 ?
    C1 H1C . 0.9900 ?
    C2 H2A . 0.9900 ?
    C2 H2B . 0.9900 ?
    C3 C6 . 1.402(3) ?
    C7 C8 . 1.509(3) ?
    C7 C4 . 1.530(3) ?
    C7 H7A . 1.0000 ?
    C4 C5 . 1.522(3) ?
    C4 H4A . 1.0000 ?
    C5 C6 . 1.519(3) ?
    C5 H5A . 0.9900 ?
    C5 H5B . 0.9900 ?
    C6 C12 . 1.413(3) ?
    C8 C11 . 1.334(3) ?
    C9 C10 . 1.328(3) ?
    C9 H9A . 0.9500 ?
    C10 C11 . 1.425(3) ?
    C10 H10A . 0.9500 ?
    C11 H11A . 0.9500 ?
    C12 C13 . 1.506(3) ?
    C13 C18 . 1.389(3) ?
    C13 C14 . 1.392(3) ?
    C14 C15 . 1.384(3) ?
    C14 H14A . 0.9500 ?
    C15 C16 . 1.380(4) ?
    C15 H15A . 0.9500 ?
    C16 C17 . 1.378(4) ?
    C16 H16A . 0.9500 ?
    C17 C18 . 1.389(3) ?
    C17 H17A . 0.9500 ?
    C18 H18A . 0.9500 ?
loop_
    _geom_angle_atom_site_label_1
    _geom_angle_atom_site_label_2
    _geom_angle_atom_site_label_3
    _geom_angle_site_symmetry_1
    _geom_angle_site_symmetry_3
    _geom_angle
    _geom_angle_publ_flag
    C8 O1 C9 . . 106.02(17) ?
    C3 N1 C1 . . 112.05(19) ?
    C3 N1 H1A . . 124.0 ?
    C1 N1 H1A . . 124.0 ?
    C3 N2 C2 . . 112.04(18) ?
    C3 N2 C7 . . 123.81(18) ?
    C2 N2 C7 . . 123.56(19) ?
    O2 N3 O3 . . 122.5(2) ?
    O2 N3 C4 . . 117.9(2) ?
    O3 N3 C4 . . 119.5(2) ?
    N1 C1 C2 . . 103.13(18) ?
    N1 C1 H1B . . 111.1 ?
    C2 C1 H1B . . 111.1 ?
    N1 C1 H1C . . 111.1 ?
    C2 C1 H1C . . 111.1 ?
    H1B C1 H1C . . 109.1 ?
    N2 C2 C1 . . 103.57(19) ?
    N2 C2 H2A . . 111.0 ?
    C1 C2 H2A . . 111.0 ?
    N2 C2 H2B . . 111.0 ?
    C1 C2 H2B . . 111.0 ?
    H2A C2 H2B . . 109.0 ?
    N1 C3 N2 . . 108.79(19) ?
    N1 C3 C6 . . 127.7(2) ?
    N2 C3 C6 . . 123.53(19) ?
    N2 C7 C8 . . 112.63(18) ?
    N2 C7 C4 . . 109.83(17) ?
    C8 C7 C4 . . 109.13(18) ?
    N2 C7 H7A . . 108.4 ?
    C8 C7 H7A . . 108.4 ?
    C4 C7 H7A . . 108.4 ?
    N3 C4 C5 . . 109.63(18) ?
    N3 C4 C7 . . 110.51(18) ?
    C5 C4 C7 . . 111.60(18) ?
    N3 C4 H4A . . 108.3 ?
    C5 C4 H4A . . 108.3 ?
    C7 C4 H4A . . 108.3 ?
    C6 C5 C4 . . 111.62(18) ?
    C6 C5 H5A . . 109.3 ?
    C4 C5 H5A . . 109.3 ?
    C6 C5 H5B . . 109.3 ?
    C4 C5 H5B . . 109.3 ?
    H5A C5 H5B . . 108.0 ?
    C3 C6 C12 . . 119.75(19) ?
    C3 C6 C5 . . 116.57(19) ?
    C12 C6 C5 . . 123.59(19) ?
    C11 C8 O1 . . 110.01(19) ?
    C11 C8 C7 . . 132.9(2) ?
    O1 C8 C7 . . 117.03(18) ?
    C10 C9 O1 . . 110.9(2) ?
    C10 C9 H9A . . 124.5 ?
    O1 C9 H9A . . 124.5 ?
    C9 C10 C11 . . 106.0(2) ?
    C9 C10 H10A . . 127.0 ?
    C11 C10 H10A . . 127.0 ?
    C8 C11 C10 . . 107.0(2) ?
    C8 C11 H11A . . 126.5 ?
    C10 C11 H11A . . 126.5 ?
    O4 C12 C6 . . 124.7(2) ?
    O4 C12 C13 . . 116.65(18) ?
    C6 C12 C13 . . 118.62(18) ?
    C18 C13 C14 . . 118.5(2) ?
    C18 C13 C12 . . 120.01(19) ?
    C14 C13 C12 . . 121.3(2) ?
    C15 C14 C13 . . 120.8(2) ?
    C15 C14 H14A . . 119.6 ?
    C13 C14 H14A . . 119.6 ?
    C16 C15 C14 . . 120.1(2) ?
    C16 C15 H15A . . 120.0 ?
    C14 C15 H15A . . 120.0 ?
    C17 C16 C15 . . 119.8(2) ?
    C17 C16 H16A . . 120.1 ?
    C15 C16 H16A . . 120.1 ?
    C16 C17 C18 . . 120.2(2) ?
    C16 C17 H17A . . 119.9 ?
    C18 C17 H17A . . 119.9 ?
    C17 C18 C13 . . 120.5(2) ?
    C17 C18 H18A . . 119.8 ?
    C13 C18 H18A . . 119.8 ?
loop_
    _geom_torsion_atom_site_label_1
    _geom_torsion_atom_site_label_2
    _geom_torsion_atom_site_label_3
    _geom_torsion_atom_site_label_4
    _geom_torsion_site_symmetry_1
    _geom_torsion_site_symmetry_2
    _geom_torsion_site_symmetry_3
    _geom_torsion_site_symmetry_4
    _geom_torsion
    _geom_torsion_publ_flag
    C3 N1 C1 C2 . . . . -4.9(3) ?
    C3 N2 C2 C1 . . . . 3.0(3) ?
    C7 N2 C2 C1 . . . . 174.5(2) ?
    N1 C1 C2 N2 . . . . 1.0(3) ?
    C1 N1 C3 N2 . . . . 6.9(3) ?
    C1 N1 C3 C6 . . . . -171.3(2) ?
    C2 N2 C3 N1 . . . . -6.2(3) ?
    C7 N2 C3 N1 . . . . -177.64(19) ?
    C2 N2 C3 C6 . . . . 172.1(2) ?
    C7 N2 C3 C6 . . . . 0.7(3) ?
    C3 N2 C7 C8 . . . . -97.8(2) ?
    C2 N2 C7 C8 . . . . 91.7(3) ?
    C3 N2 C7 C4 . . . . 24.0(3) ?
    C2 N2 C7 C4 . . . . -146.4(2) ?
    O2 N3 C4 C5 . . . . -58.9(3) ?
    O3 N3 C4 C5 . . . . 119.4(3) ?
    O2 N3 C4 C7 . . . . 177.6(2) ?
    O3 N3 C4 C7 . . . . -4.0(3) ?
    N2 C7 C4 N3 . . . . 72.3(2) ?
    C8 C7 C4 N3 . . . . -163.80(17) ?
    N2 C7 C4 C5 . . . . -50.0(2) ?
    C8 C7 C4 C5 . . . . 73.9(2) ?
    N3 C4 C5 C6 . . . . -69.8(2) ?
    C7 C4 C5 C6 . . . . 53.0(2) ?
    N1 C3 C6 C12 . . . . 2.7(3) ?
    N2 C3 C6 C12 . . . . -175.3(2) ?
    N1 C3 C6 C5 . . . . 179.4(2) ?
    N2 C3 C6 C5 . . . . 1.4(3) ?
    C4 C5 C6 C3 . . . . -28.5(3) ?
    C4 C5 C6 C12 . . . . 148.1(2) ?
    C9 O1 C8 C11 . . . . 0.8(3) ?
    C9 O1 C8 C7 . . . . 178.42(19) ?
    N2 C7 C8 C11 . . . . -163.8(2) ?
    C4 C7 C8 C11 . . . . 74.0(3) ?
    N2 C7 C8 O1 . . . . 19.2(3) ?
    C4 C7 C8 O1 . . . . -103.0(2) ?
    C8 O1 C9 C10 . . . . -0.9(3) ?
    O1 C9 C10 C11 . . . . 0.6(3) ?
    O1 C8 C11 C10 . . . . -0.4(3) ?
    C7 C8 C11 C10 . . . . -177.5(2) ?
    C9 C10 C11 C8 . . . . -0.1(3) ?
    C3 C6 C12 O4 . . . . 2.1(3) ?
    C5 C6 C12 O4 . . . . -174.3(2) ?
    C3 C6 C12 C13 . . . . -178.84(19) ?
    C5 C6 C12 C13 . . . . 4.7(3) ?
    O4 C12 C13 C18 . . . . 55.0(3) ?
    C6 C12 C13 C18 . . . . -124.1(2) ?
    O4 C12 C13 C14 . . . . -120.7(2) ?
    C6 C12 C13 C14 . . . . 60.2(3) ?
    C18 C13 C14 C15 . . . . -1.1(3) ?
    C12 C13 C14 C15 . . . . 174.7(2) ?
    C13 C14 C15 C16 . . . . 1.9(4) ?
    C14 C15 C16 C17 . . . . -0.6(4) ?
    C15 C16 C17 C18 . . . . -1.6(4) ?
    C16 C17 C18 C13 . . . . 2.5(3) ?
    C14 C13 C18 C17 . . . . -1.1(3) ?
    C12 C13 C18 C17 . . . . -176.9(2) ?
loop_
    _geom_hbond_atom_site_label_D
    _geom_hbond_atom_site_label_H
    _geom_hbond_atom_site_label_A
    _geom_hbond_site_symmetry_A
    _geom_hbond_distance_DH
    _geom_hbond_distance_HA
    _geom_hbond_distance_DA
    _geom_hbond_angle_DHA
    N1 H1A O4 . 0.88 2.17 2.714(2) 119.2
    N1 H1A O4 2_556 0.88 2.40 3.025(3) 127.8
data_global
_journal_date_recd_electronic     2009-07-27
_journal_date_accepted     2009-08-24
_journal_name_full     'Acta Crystallographica, Section E'
_journal_year     2009
_journal_volume     65
_journal_issue      9
_journal_page_first     o2283
_journal_page_last     o2283
_journal_paper_category     QO
_journal_coeditor_code     PV2191
_publ_contact_author_name     'Muhammad Yaqub*'
_publ_contact_author_address
;
Department of Chemistry, Bahauddin Zakariya University, Multan 60800, Pakistan.
;
_publ_contact_author_email     'mayaqub2@yahoo.com'
_publ_contact_author_fax     '+92 61 9210068'
_publ_contact_author_phone     '+92 61 9210083'
_publ_section_title
;\
[5-(2-Furyl)-6-nitro-1,2,3,5,6,7-hexahydroimidazo[1,2-<i>a</i>]pyridin-8-yl]\
(phenyl)methanone
;
loop_
    _publ_author_name
    _publ_author_footnote
    _publ_author_address
    'Yaqub, Muhammad' .
;
Department of Chemistry, Bahauddin Zakariya University, Multan 60800, Pakistan
;
    'Shafiq, Zahid' .
;
Department of Chemistry, Bahauddin Zakariya University, Multan 60800, Pakistan
;
    'Qureshi, Ashfaq M.' .
;
Department of Chemistry, Bahauddin Zakariya University, Multan 60800, Pakistan
;
    'Najam-ul-Haq, Muhammad' .
;
Department of Chemistry, Bahauddin Zakariya University, Multan 60800, Pakistan
;
