# Supplementary material for: [5-(2-Fur­yl)-6-nitro-1,2,3,5,6,7-hexa­hydro­imidazo[1,2-a]pyridin-8-yl](phen­yl)methanone
Source: Acta Crystallogr Sect E Struct Rep Online. 2009 Aug 29;65(Pt 9):o2283. doi: 10.1107/S1600536809033716 (PMC2969857; doi:10.1107/S1600536809033716)
Supplement: Supplementary file 2 [file e-65-o2283-Isup2.hkl]

# 
# h,k,l, Fc-squared, Fo-squared, sigma(Fo-squared) and status flag 
# 
data_I
_shelx_title ' A in C2/c' 
_shelx_refln_list_code          4 
_shelx_F_calc_maximum      295.60 
_exptl_crystal_F_000      1424.00 
_reflns_d_resolution_high  0.8409 
 
loop_ 
 _symmetry_equiv_pos_as_xyz 
 'x, y, z' 
 '-x, y, -z+1/2' 
 'x+1/2, y+1/2, z' 
 '-x+1/2, y+1/2, -z+1/2' 
 '-x, -y, -z' 
 'x, -y, z-1/2' 
 '-x+1/2, -y+1/2, -z' 
 'x+1/2, -y+1/2, z-1/2' 
 
_cell_length_a    11.9803 
_cell_length_b    15.0470 
_cell_length_c    17.9323 
_cell_angle_alpha  90.000 
_cell_angle_beta  101.940 
_cell_angle_gamma  90.000 
 
_shelx_F_squared_multiplier     1.000 
 
loop_ 
 _refln_index_h 
 _refln_index_k 
 _refln_index_l 
 _refln_F_squared_calc 
 _refln_F_squared_meas 
 _refln_F_squared_sigma 
 _refln_observed_status 
   2   0   0    42676.13    41884.92    264.43 o 
   4   0   0     5126.22     4642.72     23.52 o 
   6   0   0     4760.38     4788.92     32.42 o 
   8   0   0     1332.86     1327.85     19.07 o 
  10   0   0     4093.07     3967.67     31.15 o 
  12   0   0      172.72      176.07     24.79 o 
   1   1   0      544.04      171.36    146.20 o 
   3   1   0      204.72      170.04      9.53 o 
   5   1   0     2978.87     3190.26     43.37 o 
   7   1   0     1201.47     1272.52     13.96 o 
   9   1   0      747.20      782.47     18.43 o 
  11   1   0      693.50      675.05     22.88 o 
  13   1   0      311.72      279.68     27.33 o 
   0   2   0    25371.81    24767.75     22.88 o 
   2   2   0     2127.15     1995.48     31.46 o 
   4   2   0     1390.74     1411.91     30.51 o 
   6   2   0      573.39      603.86     20.98 o 
   8   2   0     9516.10     9621.17     88.04 o 
  10   2   0      903.50      836.50     21.61 o 
  12   2   0       14.58       40.25     15.71 o 
   1   3   0     4474.17     4587.32    174.17 o 
   3   3   0     5256.56     5049.55     76.84 o 
   5   3   0      384.09      350.24     24.15 o 
   7   3   0       45.15       47.38     11.05 o 
   9   3   0       63.99       73.10     25.43 o 
  11   3   0       30.90       87.18     19.70 o 
  13   3   0     1085.00     1044.57     21.07 o 
   0   4   0    47958.21    47224.93   1012.89 o 
   2   4   0     2477.30     2523.94    108.06 o 
   4   4   0     3792.19     4111.72     96.84 o 
   6   4   0      782.41      909.03     16.21 o 
   8   4   0       47.67       49.78     11.61 o 
  10   4   0       14.37       17.28     16.13 o 
  12   4   0       76.88       88.81     16.11 o 
   1   5   0     2652.70     2407.34     41.95 o 
   3   5   0      715.60      806.86     21.97 o 
   5   5   0      897.55     1100.15     20.34 o 
   7   5   0       69.19      107.25     10.54 o 
   9   5   0     1085.26     1004.69     37.50 o 
  11   5   0      221.27      239.54     18.50 o 
  13   5   0       71.77       92.71     22.44 o 
   0   6   0    75959.87    79514.23     69.92 o 
   2   6   0     1342.13     1209.43     64.84 o 
   4   6   0        9.60       23.52      9.15 o 
   6   6   0       46.45       60.19      8.75 o 
   8   6   0       25.77       52.08     11.77 o 
  10   6   0       70.52       68.62     16.43 o 
  12   6   0       28.78       25.98     17.95 o 
   1   7   0      168.09      182.51     10.38 o 
   3   7   0     5196.74     5170.70    203.41 o 
   5   7   0       18.39       31.91      9.01 o 
   7   7   0      448.80      490.60     11.94 o 
   9   7   0      702.83      691.52     16.80 o 
  11   7   0       49.71       84.56     18.14 o 
   0   8   0      243.75      223.81      8.26 o 
   2   8   0      270.14      274.09      8.90 o 
   4   8   0     1879.22     3665.95    773.57 o 
   6   8   0     1367.51     1470.83     28.20 o 
   8   8   0     6916.60     6139.32    282.86 o 
  10   8   0      427.92      363.82     16.83 o 
  12   8   0       29.75       64.43     18.19 o 
   1   9   0       22.60       40.46      6.48 o 
   3   9   0     4536.01     4728.42     34.69 o 
   5   9   0      239.40      261.15     21.09 o 
   7   9   0      785.89      785.51     13.45 o 
   9   9   0     2456.85     2430.06     49.58 o 
  11   9   0       39.78       82.63     57.21 o 
   0  10   0     3045.33     3197.73    173.85 o 
   2  10   0      810.18      829.99     14.53 o 
   4  10   0     1632.75     1715.24     37.53 o 
   6  10   0     1019.66     1000.45    108.78 o 
   8  10   0      313.52      305.31     13.23 o 
  10  10   0        2.45       19.47     22.57 o 
   1  11   0       16.65       30.41     12.22 o 
   3  11   0      902.34     1025.16     28.60 o 
   5  11   0      675.40      741.75     22.42 o 
   7  11   0      856.94      898.48     95.35 o 
   9  11   0        3.56        5.72     18.43 o 
   0  12   0      675.39      671.87     17.16 o 
   2  12   0        1.43       13.33     13.82 o 
   4  12   0        1.20       19.06     10.47 o 
   6  12   0      997.67      957.36     30.83 o 
   8  12   0      481.39      444.55     13.90 o 
  10  12   0        0.00       20.40     16.62 o 
   1  13   0      376.43      410.80     12.08 o 
   3  13   0       23.09       33.73     13.86 o 
   5  13   0      520.17      487.21     19.24 o 
   7  13   0       41.54       58.86     20.42 o 
   9  13   0       44.40       73.42     20.23 o 
   0  14   0     1236.28     1635.24    335.30 o 
   2  14   0       98.81      120.09     33.69 o 
   4  14   0        1.67       14.97     15.17 o 
   6  14   0      431.02      450.65     20.77 o 
   8  14   0       92.24       78.49     16.92 o 
   1  15   0      131.92      106.15     26.06 o 
   3  15   0      545.89      568.55     54.67 o 
   5  15   0        6.69       30.07     14.53 o 
   7  15   0      219.97      201.93     33.30 o 
   0  16   0      532.43      511.21     23.52 o 
   2  16   0      230.84      234.50     18.49 o 
   4  16   0       41.80       60.34     14.36 o 
   6  16   0        0.26       30.03     25.64 o 
   1  17   0      228.87      234.50     21.61 o 
   3  17   0        1.55       39.99     17.01 o 
 -13   1   1      576.91      642.32     20.21 o 
 -11   1   1     1084.23     1052.45     26.06 o 
  -9   1   1      296.82      315.17     11.90 o 
  -7   1   1     1576.90     1607.04     47.99 o 
  -5   1   1      465.06      424.48      8.98 o 
  -3   1   1     1167.68     1187.92     61.66 o 
  -1   1   1     5284.66     1424.67   1607.22 o 
   1   1   1      743.51      708.04     24.61 o 
   3   1   1    21903.16    21263.09    315.28 o 
   5   1   1       27.94       73.94     11.91 o 
   7   1   1        0.02       20.22     14.05 o 
   9   1   1     1906.23     1899.79     29.24 o 
  11   1   1      206.34      230.10     22.88 o 
  13   1   1        8.52       -2.54     26.06 o 
 -12   2   1      422.32      459.02     30.19 o 
 -10   2   1      230.13      236.40     13.70 o 
  -8   2   1      644.17      615.15     37.18 o 
  -6   2   1        5.24       32.61      7.88 o 
  -4   2   1      375.11      295.12      6.54 o 
  -2   2   1     1697.46     1595.64     70.56 o 
   0   2   1     1777.01     1737.59     33.05 o 
   2   2   1     3401.58     3123.29     61.16 o 
   4   2   1      546.46      583.14     10.49 o 
   6   2   1     3928.83     4519.12     97.57 o 
   8   2   1       57.94       84.98     13.03 o 
  10   2   1     1214.23     1053.59     37.18 o 
  12   2   1      152.88      169.85     23.52 o 
 -13   3   1        2.42       20.31     18.36 o 
 -11   3   1      354.71      369.62     16.92 o 
  -9   3   1      105.11      106.62     10.76 o 
  -7   3   1      938.13     1042.75     11.74 o 
  -5   3   1      116.82      106.46      5.96 o 
  -3   3   1      550.00      523.16     12.71 o 
  -1   3   1     1382.83     1510.43    220.57 o 
   1   3   1    31722.87    33055.39    727.81 o 
   3   3   1    11591.27    11694.04     65.79 o 
   5   3   1      132.56      102.44      8.18 o 
   7   3   1     1532.13     1719.95     45.13 o 
   9   3   1       87.21      118.38     19.07 o 
  11   3   1      763.75      727.84     20.78 o 
  13   3   1      469.97      453.08     19.99 o 
 -12   4   1     1081.98      975.91     22.97 o 
 -10   4   1     2302.39     2027.74     90.90 o 
  -8   4   1      179.81      307.84     16.21 o 
  -6   4   1     3297.27     3412.93     39.09 o 
  -4   4   1     4994.90     5004.48    152.55 o 
  -2   4   1    29334.89    29655.99    546.33 o 
   0   4   1    20388.01    20135.12    423.54 o 
   2   4   1      292.26      290.36      8.86 o 
   4   4   1     4321.30     4140.49     50.53 o 
   6   4   1     1358.31     1479.85     26.06 o 
   8   4   1      211.48      191.27     16.21 o 
  10   4   1     3277.33     3059.59     63.56 o 
  12   4   1      101.92      134.12     43.22 o 
 -13   5   1       47.28       79.46     24.15 o 
 -11   5   1      128.91      116.79     15.97 o 
  -9   5   1        1.81       16.53     13.08 o 
  -7   5   1      230.98      280.03     10.62 o 
  -5   5   1      245.95      251.11      8.58 o 
  -3   5   1     1630.10     1587.05     81.68 o 
  -1   5   1        9.52       12.42      2.43 o 
   1   5   1     4040.96     3858.96    139.52 o 
   3   5   1     1093.40     1072.89     41.95 o 
   5   5   1     1848.92     1914.11     13.87 o 
   7   5   1     1107.82     1068.45     15.57 o 
   9   5   1        0.61       29.38     14.44 o 
  11   5   1        1.99       26.82     18.09 o 
  13   5   1      104.68      161.65     18.45 o 
 -12   6   1       53.30       58.49     25.74 o 
 -10   6   1        6.51       30.51     62.93 o 
  -8   6   1      654.57      651.78     23.58 o 
  -6   6   1     1963.09     1885.50     36.87 o 
  -4   6   1     1519.16     1572.64     21.11 o 
  -2   6   1     4937.62     4825.74    120.14 o 
   0   6   1      811.76      694.20     31.15 o 
   2   6   1     4819.05     4656.12    268.56 o 
   4   6   1      590.75      682.21     16.74 o 
   6   6   1       13.54       25.54      9.72 o 
   8   6   1       25.13       35.92     12.59 o 
  10   6   1     1987.46     1767.17     56.25 o 
  12   6   1       27.28       70.03     24.11 o 
 -11   7   1       70.51      105.28     14.81 o 
  -9   7   1      158.44      150.74     13.02 o 
  -7   7   1      238.46      212.02     10.11 o 
  -5   7   1      924.10      823.03     13.67 o 
  -3   7   1     1794.94     1956.73     17.91 o 
  -1   7   1     4678.88     4709.03    283.18 o 
   1   7   1     2390.52     1932.97     99.80 o 
   3   7   1     1016.17     1018.85     46.08 o 
   5   7   1        0.34       13.58      9.32 o 
   7   7   1      650.50      633.48     12.51 o 
   9   7   1      246.52      225.23     16.17 o 
  11   7   1     1095.74      850.65     64.20 o 
 -12   8   1       40.87       64.66     29.24 o 
 -10   8   1      165.18      216.75     45.77 o 
  -8   8   1      173.07      186.92     11.48 o 
  -6   8   1       42.72       30.86      5.99 o 
  -4   8   1      563.34      620.18     54.35 o 
  -2   8   1     2208.09     2524.93     83.59 o 
   0   8   1      383.17      483.31     14.33 o 
   2   8   1      261.70      288.63      7.64 o 
   4   8   1      676.02      701.49     54.35 o 
   6   8   1      288.93      253.91     15.67 o 
   8   8   1        1.19       13.69     13.37 o 
  10   8   1       51.84       55.23     14.19 o 
  12   8   1      201.12      215.78     20.16 o 
 -11   9   1       54.83       72.35     16.35 o 
  -9   9   1      246.93      267.60     25.43 o 
  -7   9   1      452.63      508.72     27.01 o 
  -5   9   1       51.93       88.34     12.06 o 
  -3   9   1     2307.94     2203.31     34.01 o 
  -1   9   1     4996.61     5000.33    211.03 o 
   1   9   1     3978.57     4147.19     36.21 o 
   3   9   1     6440.95     6242.33    172.26 o 
   5   9   1      702.55      706.28     48.94 o 
   7   9   1     1304.04     1176.95     34.96 o 
   9   9   1        2.05       26.91     14.09 o 
  11   9   1       89.22      102.88     17.31 o 
 -10  10   1      687.48      613.23     17.73 o 
  -8  10   1      930.03      850.82     95.98 o 
  -6  10   1      559.68      556.52     26.92 o 
  -4  10   1      330.43      306.77     11.85 o 
  -2  10   1     3559.00     3580.10    192.28 o 
   0  10   1     2670.82     2755.95    131.90 o 
   2  10   1        7.09       20.51      7.60 o 
   4  10   1      173.53      204.31     14.81 o 
   6  10   1      151.34      162.75     19.22 o 
   8  10   1      660.92      673.46     16.28 o 
  10  10   1      212.98      186.87     17.24 o 
 -11  11   1       60.46       93.16     16.99 o 
  -9  11   1        0.66       21.04     12.76 o 
  -7  11   1      569.08      621.06     79.46 o 
  -5  11   1     1759.30     1765.78     45.45 o 
  -3  11   1     5010.03     4693.27     71.22 o 
  -1  11   1      927.42     1003.81     33.27 o 
   1  11   1      857.74      986.61     27.65 o 
   3  11   1     1790.87     1736.40     35.96 o 
   5  11   1     2471.39     2280.70     27.78 o 
   7  11   1     2745.55     3161.50     92.49 o 
   9  11   1      617.33      575.04     16.70 o 
 -10  12   1        0.23       41.72     13.80 o 
  -8  12   1      769.59      934.39     30.51 o 
  -6  12   1      119.26      162.90     19.28 o 
  -4  12   1     1245.62     1256.96     23.37 o 
  -2  12   1       11.84       22.66     10.04 o 
   0  12   1       52.18       50.76     12.71 o 
   2  12   1     2510.42     2391.57     77.87 o 
   4  12   1     1270.42     1256.37     91.85 o 
   6  12   1       11.66       28.44     16.55 o 
   8  12   1      810.49      795.03     30.83 o 
  10  12   1      156.87      166.18     24.47 o 
  -9  13   1       11.40       53.80     25.79 o 
  -7  13   1      459.60      437.96     21.99 o 
  -5  13   1        0.08       22.64     14.47 o 
  -3  13   1      111.12      103.12     12.92 o 
  -1  13   1      949.84     1014.99     16.31 o 
   1  13   1     1153.18     1216.41     36.87 o 
   3  13   1     1084.84     1124.91     38.81 o 
   5  13   1        0.00       22.25     17.08 o 
   7  13   1      838.03      752.96     22.52 o 
   9  13   1      388.81      418.89     34.32 o 
  -8  14   1        7.95       28.56     17.25 o 
  -6  14   1      122.30      121.01     12.92 o 
  -4  14   1       29.20       51.90     12.71 o 
  -2  14   1      283.52      224.64     17.00 o 
   0  14   1        9.95       23.89     13.85 o 
   2  14   1      128.82      122.47     17.55 o 
   4  14   1      157.79      158.51     17.25 o 
   6  14   1       39.93       64.26     14.31 o 
   8  14   1        0.14       20.65     13.98 o 
  -7  15   1       11.76       44.28     24.69 o 
  -5  15   1       16.19       32.87     18.41 o 
  -3  15   1        0.29        4.56      9.53 o 
  -1  15   1      129.38      114.40     28.92 o 
   1  15   1      216.48      168.64     20.98 o 
   3  15   1       19.14       32.65     14.33 o 
   5  15   1       43.21       60.15     16.01 o 
   7  15   1       49.97       63.79     23.20 o 
  -6  16   1        0.05       22.60     13.86 o 
  -4  16   1      108.07      138.69     23.14 o 
  -2  16   1      219.14      185.10     28.29 o 
   0  16   1        7.35       20.26     21.49 o 
   2  16   1      656.95      525.85     49.58 o 
   4  16   1        9.08       21.15     16.95 o 
   6  16   1       91.14       89.95     24.04 o 
  -3  17   1      106.65      106.32     22.88 o 
  -1  17   1       76.90       66.11     29.24 o 
   1  17   1       20.96       43.26     18.07 o 
   3  17   1      214.14      257.48     33.05 o 
 -14   0   2      125.72      191.96     30.51 o 
 -12   0   2     2534.10     2404.63     32.42 o 
 -10   0   2     3395.22     3319.95     28.60 o 
  -8   0   2     1247.73     1229.33     17.80 o 
  -6   0   2      198.93      220.57     10.17 o 
  -4   0   2     1427.94     1271.92     17.16 o 
  -2   0   2    24428.93    25192.99    683.95 o 
   0   0   2    21922.26     4991.69   5470.96 o 
   2   0   2    74014.70    68107.01    343.88 o 
   4   0   2    13531.46    12730.62    106.79 o 
   6   0   2     6459.29     7273.64     71.83 o 
   8   0   2      652.17      723.99     20.98 o 
  10   0   2     1890.33     1932.98     40.05 o 
  12   0   2       79.32      109.97     23.52 o 
 -13   1   2       71.69      115.73     27.01 o 
 -11   1   2        2.54       36.64     14.81 o 
  -9   1   2       71.74      114.47     11.44 o 
  -7   1   2      527.19      626.09     16.84 o 
  -5   1   2      522.41      617.07     10.49 o 
  -3   1   2      324.06      353.42     17.16 o 
  -1   1   2     1135.31      961.51     20.01 o 
   1   1   2    19995.75    18411.42    145.76 o 
   3   1   2     1505.02     1289.18     27.01 o 
   5   1   2     1125.01     1035.43     32.68 o 
   7   1   2     1045.24     1092.22     14.67 o 
   9   1   2      584.52      543.68     23.74 o 
  11   1   2        3.52       48.94     21.61 o 
  13   1   2        5.74       59.91     18.20 o 
 -14   2   2      156.45      133.22     31.31 o 
 -12   2   2      247.08      202.86     20.98 o 
 -10   2   2      349.90      430.35     30.83 o 
  -8   2   2        0.50       28.04      9.31 o 
  -6   2   2     3335.67     3418.79    362.00 o 
  -4   2   2       66.58       72.46      6.36 o 
  -2   2   2    46038.81    46521.74   1207.08 o 
   0   2   2     4904.36     4466.90    155.10 o 
   2   2   2    29670.24    28995.94    322.59 o 
   4   2   2    11393.63    11636.89     91.53 o 
   6   2   2     1512.68     1510.74     26.70 o 
   8   2   2     1941.18     1796.19     71.51 o 
  10   2   2       10.04       35.26     14.19 o 
  12   2   2       39.18       53.24     16.81 o 
 -13   3   2      164.60      164.00     29.24 o 
 -11   3   2      100.51       88.76     18.25 o 
  -9   3   2     1444.82     1580.20     19.07 o 
  -7   3   2     3789.44     4118.32     16.11 o 
  -5   3   2     8721.66     9301.33    263.79 o 
  -3   3   2    10994.35    10592.19    714.14 o 
  -1   3   2    26835.80    26823.26    602.91 o 
   1   3   2    87377.70    85972.62   1504.56 o 
   3   3   2      309.47      377.13     15.65 o 
   5   3   2     2426.29     2504.38     84.86 o 
   7   3   2     1341.07     1274.68     24.47 o 
   9   3   2      116.26      149.54     18.43 o 
  11   3   2       87.56      164.33     22.25 o 
  13   3   2       67.97      116.98     19.97 o 
 -12   4   2     1219.47     1156.24     19.70 o 
 -10   4   2     1925.79     1830.76     25.74 o 
  -8   4   2        1.54       39.11     11.05 o 
  -6   4   2     1552.32     1552.87     45.13 o 
  -4   4   2     3211.28     3457.67     72.15 o 
  -2   4   2     5521.84     5711.77     16.04 o 
   0   4   2    28008.77    28961.91    238.71 o 
   2   4   2      724.43      824.20     14.30 o 
   4   4   2     2133.31     2079.43     49.90 o 
   6   4   2      806.08      893.86     12.82 o 
   8   4   2       65.85       66.67     10.22 o 
  10   4   2      127.89      146.52     14.75 o 
  12   4   2       71.21       97.58     29.56 o 
 -13   5   2      659.00      612.26     22.90 o 
 -11   5   2     1161.30     1116.82     54.03 o 
  -9   5   2      398.98      424.68     37.18 o 
  -7   5   2     3038.91     3055.53     54.67 o 
  -5   5   2      118.95      181.81      9.53 o 
  -3   5   2     1110.53     1244.05     45.77 o 
  -1   5   2      894.16      468.86    463.70 o 
   1   5   2     8835.19     9012.25    197.68 o 
   3   5   2     4211.58     4220.36    133.48 o 
   5   5   2     1762.68     1724.22     33.37 o 
   7   5   2     1006.77      980.37     29.24 o 
   9   5   2      129.85      112.31     14.80 o 
  11   5   2        3.16        4.59     19.69 o 
  13   5   2       13.52       73.73     29.24 o 
 -12   6   2      486.17      529.59     18.33 o 
 -10   6   2      217.06      228.73     21.77 o 
  -8   6   2     1017.09     1001.63     45.45 o 
  -6   6   2       24.87       53.94      7.11 o 
  -4   6   2       32.58       23.67      4.91 o 
  -2   6   2     1202.03     1053.59     74.37 o 
   0   6   2     2059.24     1818.40     52.12 o 
   2   6   2      192.54      212.76     12.67 o 
   4   6   2    12978.11    13284.93    193.91 o 
   6   6   2      271.57      262.17     10.68 o 
   8   6   2      234.90      189.19     11.69 o 
  10   6   2     1187.04     1159.90     40.68 o 
  12   6   2        2.76       35.61     19.83 o 
 -13   7   2      648.58      670.60     31.61 o 
 -11   7   2      575.08      588.06     20.27 o 
  -9   7   2      148.97      175.90     12.59 o 
  -7   7   2     2163.09     2058.67     42.27 o 
  -5   7   2     3032.89     3229.04     19.06 o 
  -3   7   2     1418.52     1386.41     29.38 o 
  -1   7   2      182.94      172.04     16.81 o 
   1   7   2      531.78      453.90     35.60 o 
   3   7   2      516.99      412.71     16.95 o 
   5   7   2     2056.08     1996.63     47.36 o 
   7   7   2        0.59       24.78     12.80 o 
   9   7   2      163.98      145.49     13.59 o 
  11   7   2       29.59       68.87     23.52 o 
 -12   8   2        2.38       19.72     26.38 o 
 -10   8   2       40.17       68.65     31.15 o 
  -8   8   2      125.78      128.70     12.38 o 
  -6   8   2      471.80      498.25     34.64 o 
  -4   8   2     2641.84     2609.84    100.43 o 
  -2   8   2    16147.40    16183.79    197.86 o 
   0   8   2      106.85      107.77      8.05 o 
   2   8   2        0.06       11.70      8.86 o 
   4   8   2      172.97      184.22     15.73 o 
   6   8   2     2521.47     2293.03     18.70 o 
   8   8   2     3931.82     3403.95    181.48 o 
  10   8   2      246.29      195.54     19.07 o 
  12   8   2        5.30       31.78     32.42 o 
 -11   9   2      143.25      192.23     15.20 o 
  -9   9   2      373.72      358.69     17.80 o 
  -7   9   2      230.04      217.59     17.24 o 
  -5   9   2       62.39       71.86      9.21 o 
  -3   9   2      291.00      287.91     15.20 o 
  -1   9   2      189.02      227.64     17.16 o 
   1   9   2     4139.44     4035.38     29.44 o 
   3   9   2      578.46      690.01     61.66 o 
   5   9   2      292.17      364.64     37.82 o 
   7   9   2       74.84       91.41     12.25 o 
   9   9   2      100.84      127.14     25.57 o 
  11   9   2       19.87       32.84     18.19 o 
 -10  10   2      172.73      176.44     15.29 o 
  -8  10   2      219.50      179.54     10.91 o 
  -6  10   2      387.91      410.98     12.21 o 
  -4  10   2      954.63      916.13     20.68 o 
  -2  10   2      101.50      105.99      9.47 o 
   0  10   2      783.69      841.01     44.49 o 
   2  10   2      528.41      586.94     20.68 o 
   4  10   2      835.33      802.90     74.69 o 
   6  10   2     2198.58     2194.63    199.91 o 
   8  10   2        0.79       35.93     13.85 o 
  10  10   2       16.63       49.31     23.15 o 
 -11  11   2       12.09       31.92     19.39 o 
  -9  11   2        7.92       27.13     24.74 o 
  -7  11   2      707.74      628.60     50.24 o 
  -5  11   2      561.52      593.22     27.01 o 
  -3  11   2        1.66       12.95     12.34 o 
  -1  11   2       14.73       31.29      7.49 o 
   1  11   2        0.00       20.98     10.79 o 
   3  11   2      566.03      608.15     19.36 o 
   5  11   2     2562.00     2454.97     49.80 o 
   7  11   2      218.98      252.18     13.35 o 
   9  11   2        9.70       22.25     16.94 o 
 -10  12   2       25.97       28.75     12.89 o 
  -8  12   2      133.52      134.95     24.87 o 
  -6  12   2       47.63       62.38     10.91 o 
  -4  12   2      557.66      575.75     13.25 o 
  -2  12   2     3709.19     3359.01    118.86 o 
   0  12   2       41.79       87.17     10.17 o 
   2  12   2       97.90       94.44     19.16 o 
   4  12   2     1289.05     1360.51     37.40 o 
   6  12   2      251.45      212.77     17.72 o 
   8  12   2       70.18       74.68     18.43 o 
  -9  13   2      193.64      214.58     22.60 o 
  -7  13   2      256.66      293.86     21.68 o 
  -5  13   2      199.45      218.41     14.97 o 
  -3  13   2     3094.00     2866.58     26.91 o 
  -1  13   2      556.07      568.65     12.23 o 
   1  13   2      852.23      825.52     33.70 o 
   3  13   2      801.92      743.11     18.31 o 
   5  13   2       11.29       39.51     13.46 o 
   7  13   2      156.73      162.88     18.64 o 
   9  13   2       43.91       45.47     16.21 o 
  -8  14   2      284.12      309.11     26.06 o 
  -6  14   2      821.81      694.27     68.01 o 
  -4  14   2      575.73      554.93     15.38 o 
  -2  14   2     1782.44     1747.72    108.69 o 
   0  14   2       10.62       37.75     11.58 o 
   2  14   2       11.01       23.88     13.96 o 
   4  14   2        0.04       19.70     14.56 o 
   6  14   2      175.39      128.02     14.65 o 
   8  14   2       64.51       84.53     14.96 o 
  -7  15   2     1150.19     1294.97     33.05 o 
  -5  15   2      431.56      515.12     70.56 o 
  -3  15   2       66.34       62.94     12.75 o 
  -1  15   2       93.23       76.31     23.20 o 
   1  15   2      816.70      883.88    222.47 o 
   3  15   2       16.56       27.33     10.11 o 
   5  15   2       39.50       63.99     19.40 o 
   7  15   2        0.00       33.93     25.79 o 
  -6  16   2       66.58       61.02     12.83 o 
  -4  16   2        6.70       35.18     14.32 o 
  -2  16   2      196.69      207.22     21.61 o 
   0  16   2      668.37      591.75     67.06 o 
   2  16   2       16.23       23.79     14.75 o 
   4  16   2      333.85      291.53     25.02 o 
  -3  17   2      214.24      239.32     25.79 o 
  -1  17   2      490.12      476.10     34.32 o 
   1  17   2      649.21      581.21     21.93 o 
   3  17   2       83.77       97.44     18.17 o 
 -13   1   3      170.06      179.30     15.65 o 
 -11   1   3      279.59      295.56     17.04 o 
  -9   1   3       30.94       55.30     16.53 o 
  -7   1   3      915.92      855.21     12.39 o 
  -5   1   3       63.58       52.44      8.58 o 
  -3   1   3    29776.68    28829.54    709.38 o 
  -1   1   3    20494.87    19970.14    317.82 o 
   1   1   3     1392.05     1475.44     27.18 o 
   3   1   3      351.26      390.53      8.90 o 
   5   1   3     8953.26     9695.19    157.00 o 
   7   1   3      177.62      276.16     21.53 o 
   9   1   3     1873.83     1770.25     41.32 o 
  11   1   3        0.01       51.05     31.46 o 
  13   1   3      274.32      313.87     20.45 o 
 -14   2   3       55.14       94.07     34.96 o 
 -12   2   3     1468.85     1509.30     28.46 o 
 -10   2   3      280.13      255.47     21.61 o 
  -8   2   3      399.63      397.52     12.45 o 
  -6   2   3     1451.65     1323.65      9.86 o 
  -4   2   3       95.69       73.44      5.64 o 
  -2   2   3    17776.45    17268.14    254.26 o 
   0   2   3      685.26      745.19     23.52 o 
   2   2   3    40829.06    39805.59    168.92 o 
   4   2   3    10241.38    10881.31    107.74 o 
   6   2   3       29.28       41.00     12.59 o 
   8   2   3     2564.88     2559.73     80.73 o 
  10   2   3      445.50      453.40     17.17 o 
  12   2   3      258.99      192.60     42.59 o 
 -13   3   3       30.19       28.54     12.38 o 
 -11   3   3      575.92      549.80     19.28 o 
  -9   3   3      291.14      299.82     13.70 o 
  -7   3   3     1324.84     1159.44     13.58 o 
  -5   3   3     1737.57     1818.26     22.25 o 
  -3   3   3     4579.89     4594.82     28.92 o 
  -1   3   3    20230.98    21421.74    533.62 o 
   1   3   3     7979.53     8323.06    129.67 o 
   3   3   3    12770.47    12703.38     43.03 o 
   5   3   3     6432.57     6632.18    184.97 o 
   7   3   3      875.87      913.18     18.76 o 
   9   3   3      280.78      262.22     16.23 o 
  11   3   3        6.42       24.88     20.36 o 
  13   3   3      536.31      505.07     24.33 o 
 -12   4   3     2369.98     2453.83     81.04 o 
 -10   4   3       95.53       89.05     14.05 o 
  -8   4   3      231.53      285.28     13.98 o 
  -6   4   3    10262.68    10197.03    123.95 o 
  -4   4   3     7185.83     7533.61    146.83 o 
  -2   4   3     1380.26     1343.11     20.34 o 
   0   4   3     1152.35      943.07     11.74 o 
   2   4   3    16965.57    16858.84    193.23 o 
   4   4   3     9266.52     8849.17     79.00 o 
   6   4   3     1400.97     1334.38     32.42 o 
   8   4   3     4812.31     4776.58     38.77 o 
  10   4   3      765.94      663.12     41.00 o 
  12   4   3      191.24      185.10     21.87 o 
 -13   5   3      296.86      252.99     27.60 o 
 -11   5   3      197.92      221.20     30.51 o 
  -9   5   3     1662.52     1557.02    128.40 o 
  -7   5   3      449.96      435.77      9.85 o 
  -5   5   3      708.10     1428.55    433.82 o 
  -3   5   3      687.76      746.86      9.98 o 
  -1   5   3     1857.79     1860.34     15.31 o 
   1   5   3      785.41      789.74     29.56 o 
   3   5   3     3939.54     3858.02     29.78 o 
   5   5   3     1621.71     1582.73     20.66 o 
   7   5   3     1466.33     1471.23     23.20 o 
   9   5   3      145.96      152.78     15.17 o 
  11   5   3      360.60      390.11     21.25 o 
 -12   6   3       12.50       53.68     24.87 o 
 -10   6   3      136.08      179.24     22.25 o 
  -8   6   3        2.88       24.78      9.72 o 
  -6   6   3      351.16      389.05    176.71 o 
  -4   6   3    17645.80    19562.84    198.64 o 
  -2   6   3     4300.78     5229.37    212.94 o 
   0   6   3      652.99      625.23     18.73 o 
   2   6   3       10.01       34.12      8.69 o 
   4   6   3     2070.87     2208.05     33.62 o 
   6   6   3       93.72       84.49      9.62 o 
   8   6   3      578.00      486.91     16.21 o 
  10   6   3      439.95      419.74     18.67 o 
  12   6   3      378.04      306.20     22.15 o 
 -13   7   3        4.51       61.55     28.37 o 
 -11   7   3      315.81      346.06     25.57 o 
  -9   7   3      201.64      198.85     13.02 o 
  -7   7   3     2245.24     3688.47   1212.48 o 
  -5   7   3       32.59       34.07      8.09 o 
  -3   7   3      436.12      430.95     26.06 o 
  -1   7   3     8690.42     9331.95    425.56 o 
   1   7   3     9716.51    10028.37     97.20 o 
   3   7   3        0.26       21.99     11.21 o 
   5   7   3      389.14      430.04     10.96 o 
   7   7   3      202.73      228.80     12.58 o 
   9   7   3      823.68      810.44     50.22 o 
  11   7   3      124.63      139.20     18.56 o 
 -12   8   3       26.77       66.03     15.76 o 
 -10   8   3       48.48       94.24     18.33 o 
  -8   8   3      885.01      714.25     75.32 o 
  -6   8   3      600.29      606.83     14.93 o 
  -4   8   3       37.17       67.95     12.18 o 
  -2   8   3     1240.35      913.81    116.32 o 
   0   8   3      684.57      748.51      9.24 o 
   2   8   3        8.39       33.15     11.58 o 
   4   8   3     2636.06     2687.48     34.39 o 
   6   8   3       41.35       54.87     17.01 o 
   8   8   3      976.85     1009.40     36.23 o 
  10   8   3       16.16       33.69     31.78 o 
 -11   9   3        3.49       27.21     21.39 o 
  -9   9   3      123.41      118.31     16.30 o 
  -7   9   3     3172.62     3205.92     30.83 o 
  -5   9   3      420.01      342.26     13.66 o 
  -3   9   3     1495.79     1628.14     27.65 o 
  -1   9   3     3753.67     3542.47     57.47 o 
   1   9   3        0.32        9.96     12.08 o 
   3   9   3        0.17        8.50     11.43 o 
   5   9   3     1098.77     1036.65     23.96 o 
   7   9   3       63.25       74.71     13.02 o 
   9   9   3     1434.55     1488.54     25.11 o 
  11   9   3       26.73       45.13     34.96 o 
 -10  10   3       29.24       74.37     29.88 o 
  -8  10   3        7.20       20.19     12.71 o 
  -6  10   3     4197.13     4058.81    175.44 o 
  -4  10   3      633.15      692.14     17.71 o 
  -2  10   3     2541.84     2422.77    131.58 o 
   0  10   3       16.85       31.20      5.99 o 
   2  10   3       50.45       68.62     11.28 o 
   4  10   3      315.04      367.65     19.16 o 
   6  10   3      502.46      475.86     14.26 o 
   8  10   3      526.03      585.87     27.34 o 
  10  10   3      138.21      104.47     26.70 o 
 -11  11   3       55.18       64.56     23.48 o 
  -9  11   3     1239.31     1253.86     28.74 o 
  -7  11   3       25.43       23.16     14.05 o 
  -5  11   3     1928.03     1552.44    152.87 o 
  -3  11   3     1314.40     1358.82     54.03 o 
  -1  11   3       83.59       66.66     11.00 o 
   1  11   3      274.61      282.52     17.80 o 
   3  11   3      576.59      567.41     16.04 o 
   5  11   3     6449.85     5863.81     61.10 o 
   7  11   3      186.04      194.22     14.97 o 
   9  11   3      636.70      663.42     19.44 o 
 -10  12   3       18.70       40.95     19.87 o 
  -8  12   3      162.44      192.28     18.38 o 
  -6  12   3       45.04       79.46      5.96 o 
  -4  12   3     2230.15     2321.78     74.37 o 
  -2  12   3     1376.17     1557.09     36.23 o 
   0  12   3       40.39       44.51     14.65 o 
   2  12   3        0.01       21.76     14.11 o 
   4  12   3      233.29      251.12     11.95 o 
   6  12   3        0.26       26.71     13.70 o 
   8  12   3        5.18       41.66     24.07 o 
  -9  13   3        1.02       19.12     21.11 o 
  -7  13   3     2453.68     2263.39     26.70 o 
  -5  13   3      407.63      419.14     16.03 o 
  -3  13   3      187.44      225.91     22.43 o 
  -1  13   3     3936.85     3675.28     93.44 o 
   1  13   3      249.62      250.73     19.73 o 
   3  13   3      272.88      256.20     25.89 o 
   5  13   3      823.63      744.97     33.05 o 
   7  13   3      109.45      113.71     18.29 o 
  -8  14   3      258.31      256.11     29.72 o 
  -6  14   3      163.72      149.91     17.53 o 
  -4  14   3      748.58      611.86     19.04 o 
  -2  14   3     1894.13     1877.61     39.09 o 
   0  14   3        5.71       29.45     16.34 o 
   2  14   3      416.93      372.23     14.94 o 
   4  14   3      435.86      394.36     20.02 o 
   6  14   3      267.30      321.17     22.42 o 
   8  14   3        9.88       22.13     16.99 o 
  -7  15   3      940.31      899.12     22.46 o 
  -5  15   3       62.51      103.90     14.79 o 
  -3  15   3       14.72       33.44     12.90 o 
  -1  15   3      403.56      428.07     22.90 o 
   1  15   3      625.55      579.09     78.50 o 
   3  15   3      367.46      301.50     19.04 o 
   5  15   3     1063.94     1001.37     41.00 o 
  -6  16   3      682.41      695.87     24.80 o 
  -4  16   3      202.25      173.75     14.92 o 
  -2  16   3        9.83       39.14     13.49 o 
   0  16   3      116.15      100.02     32.42 o 
   2  16   3       70.95       80.93     16.74 o 
   4  16   3        3.40       28.49     17.40 o 
  -3  17   3      225.15      192.08     15.35 o 
  -1  17   3      844.90      773.49     43.54 o 
   1  17   3       28.66       53.70     12.96 o 
   3  17   3      311.22      310.72     40.36 o 
 -14   0   4      435.60      470.37     38.77 o 
 -12   0   4       15.38       13.98     38.77 o 
 -10   0   4     2234.29     2606.13     88.35 o 
  -8   0   4      703.08      600.68     26.06 o 
  -6   0   4     1697.18     1805.22     44.49 o 
  -4   0   4     2907.63     2651.26     47.04 o 
  -2   0   4    26250.33    26130.56    523.13 o 
   0   0   4     2871.19     2462.47      9.53 o 
   2   0   4      994.66      754.51     75.01 o 
   4   0   4     1340.26     1350.74     52.76 o 
   6   0   4      918.44      969.35     32.42 o 
   8   0   4        2.68       31.15     19.07 o 
  10   0   4      310.67      289.85     42.59 o 
  12   0   4       36.47      111.24     31.78 o 
 -13   1   4       89.81       96.73     20.47 o 
 -11   1   4       91.10      102.47     18.10 o 
  -9   1   4        0.92       17.30     10.08 o 
  -7   1   4      294.88      230.45     22.23 o 
  -5   1   4       36.26       46.89      6.29 o 
  -3   1   4     1417.23     1456.97     25.06 o 
  -1   1   4       13.40       45.14      6.56 o 
   1   1   4      913.98      702.14     14.48 o 
   3   1   4     1545.26     1512.39     30.51 o 
   5   1   4      355.71      308.79      8.96 o 
   7   1   4     1990.05     1997.87     26.15 o 
   9   1   4      972.13      968.08     27.48 o 
  11   1   4       85.41      117.97     32.02 o 
  13   1   4       39.33       51.16     20.90 o 
 -14   2   4      232.43      239.00     23.37 o 
 -12   2   4      179.56      180.58     24.89 o 
 -10   2   4      697.78      812.35     26.86 o 
  -8   2   4      435.79      410.16     26.51 o 
  -6   2   4       33.53       55.78     10.38 o 
  -4   2   4      510.64      578.15      8.68 o 
  -2   2   4      615.37      697.04    102.97 o 
   0   2   4     7644.65     7920.65    223.43 o 
   2   2   4      126.60       98.87      9.31 o 
   4   2   4       18.74       36.61     11.14 o 
   6   2   4      494.46      552.34     11.74 o 
   8   2   4        0.22       24.77     15.01 o 
  10   2   4       25.50       41.06     21.63 o 
  12   2   4      115.28      108.11     35.71 o 
 -13   3   4        7.00       42.75     23.67 o 
 -11   3   4     1682.14     1663.40     34.12 o 
  -9   3   4       22.58       43.28     18.62 o 
  -7   3   4     1310.83     1285.27     17.80 o 
  -5   3   4       29.10       60.05     28.29 o 
  -3   3   4     1202.39     1129.43    137.62 o 
  -1   3   4     6856.04     6994.67     56.97 o 
   1   3   4    33306.24    33061.49    939.48 o 
   3   3   4      267.02      406.23     14.33 o 
   5   3   4     7315.14     7421.92     46.64 o 
   7   3   4       40.57       70.55     15.12 o 
   9   3   4     1069.47     1090.94     26.92 o 
  11   3   4     1256.79     1196.98     23.57 o 
 -12   4   4      105.84      117.22     19.23 o 
 -10   4   4       73.26       94.79     10.81 o 
  -8   4   4      134.97      146.70     11.75 o 
  -6   4   4     5792.87     5763.22     42.91 o 
  -4   4   4      549.48      764.55     29.88 o 
  -2   4   4       34.65       35.94      6.29 o 
   0   4   4      555.26      653.52     18.12 o 
   2   4   4     4137.53     4561.94    326.08 o 
   4   4   4     3106.72     3288.11     36.21 o 
   6   4   4       86.27      123.64     16.11 o 
   8   4   4      127.78      137.65     17.65 o 
  10   4   4        8.86       52.49     19.02 o 
  12   4   4      180.57      180.69     19.97 o 
 -13   5   4       80.30      123.88     19.24 o 
 -11   5   4       37.47       56.97     11.99 o 
  -9   5   4      186.65      194.92     17.48 o 
  -7   5   4     2150.41     1980.83     17.44 o 
  -5   5   4      523.11      595.29     12.38 o 
  -3   5   4    13077.44    13834.05     32.89 o 
  -1   5   4      389.28      547.01     10.05 o 
   1   5   4     3236.30     3602.27     85.06 o 
   3   5   4     2620.10     2460.04     37.92 o 
   5   5   4     1811.52     1534.06     23.37 o 
   7   5   4     1386.90     1318.49     32.10 o 
   9   5   4      107.08      113.60     15.11 o 
  11   5   4       16.64       46.09     19.35 o 
 -12   6   4        2.26       32.25     28.00 o 
 -10   6   4      298.26      302.20     25.11 o 
  -8   6   4     4755.41     7685.58   1894.85 o 
  -6   6   4       25.60       30.70      9.14 o 
  -4   6   4     5710.80     5870.14    233.92 o 
  -2   6   4     8739.53     9226.76    430.65 o 
   0   6   4     1416.43     1394.24     22.90 o 
   2   6   4      593.98      761.64     20.34 o 
   4   6   4      113.09      118.63     12.34 o 
   6   6   4      237.58      212.37     12.56 o 
   8   6   4       10.50        7.32     17.48 o 
  10   6   4      330.78      342.87     17.71 o 
  12   6   4       89.70       91.03     17.53 o 
 -13   7   4      158.06      193.75     20.50 o 
 -11   7   4      430.87      477.56     25.33 o 
  -9   7   4     1021.62     1032.61    166.86 o 
  -7   7   4       27.95       58.18     10.56 o 
  -5   7   4       13.57       61.63     19.07 o 
  -3   7   4      701.99      934.27     33.69 o 
  -1   7   4     5744.09     6418.63    369.63 o 
   1   7   4     3820.21     3906.56     41.78 o 
   3   7   4      525.29      579.26     30.51 o 
   5   7   4       26.63       26.77     11.37 o 
   7   7   4     1350.83     1305.57     17.93 o 
   9   7   4     3960.75     4016.72     30.10 o 
  11   7   4      135.50      135.28     19.94 o 
 -12   8   4      485.91      494.96     63.56 o 
 -10   8   4      167.16      162.37     37.18 o 
  -8   8   4        2.81       10.33     11.45 o 
  -6   8   4      130.50      142.17      8.35 o 
  -4   8   4        7.73       38.72     15.89 o 
  -2   8   4       49.86       17.80     14.62 o 
   0   8   4       59.53       50.70      3.50 o 
   2   8   4       14.85       46.80     18.10 o 
   4   8   4     3849.94     4100.85    135.39 o 
   6   8   4     4405.16     4015.95    128.40 o 
   8   8   4     1673.65     1624.77     31.46 o 
  10   8   4      445.55      398.83     36.87 o 
 -11   9   4       10.94       50.17     14.66 o 
  -9   9   4       38.42       65.68     13.13 o 
  -7   9   4      129.06      135.40     15.95 o 
  -5   9   4        0.40       13.64     14.63 o 
  -3   9   4       38.79       71.69     14.97 o 
  -1   9   4       36.64       49.40      8.55 o 
   1   9   4     2230.94     2039.29     20.02 o 
   3   9   4      706.50      727.10     17.79 o 
   5   9   4     1144.25     1046.49     22.75 o 
   7   9   4       26.41       76.18     39.73 o 
   9   9   4       70.30       82.44     17.31 o 
  11   9   4        2.65       19.19     20.79 o 
 -10  10   4      138.68      137.40     16.84 o 
  -8  10   4      145.19      146.91     15.89 o 
  -6  10   4       91.77       87.33     13.86 o 
  -4  10   4      899.29     1123.91     68.97 o 
  -2  10   4      204.57      294.02     27.65 o 
   0  10   4      646.76      596.88     20.56 o 
   2  10   4      877.39      882.44     19.87 o 
   4  10   4      527.31      492.83     20.16 o 
   6  10   4      721.48      651.63     15.81 o 
   8  10   4        0.03       26.80     14.22 o 
  10  10   4        3.48       14.14     17.17 o 
 -11  11   4      138.10      160.39     22.71 o 
  -9  11   4        4.38       38.32     15.91 o 
  -7  11   4      118.63      128.13     15.86 o 
  -5  11   4       19.42       44.28     19.09 o 
  -3  11   4     1096.42     1069.69     16.48 o 
  -1  11   4       73.11      128.13     10.74 o 
   1  11   4      420.43      357.34     15.08 o 
   3  11   4       17.99       45.47     13.85 o 
   5  11   4      728.09      739.03     23.36 o 
   7  11   4        0.91       19.92     14.72 o 
   9  11   4      279.14      364.96     50.53 o 
 -10  12   4       46.75       92.50     23.98 o 
  -8  12   4      531.65      547.03     21.73 o 
  -6  12   4      527.56      490.67     16.07 o 
  -4  12   4      429.98      446.75     23.20 o 
  -2  12   4      801.52      674.51     49.58 o 
   0  12   4      154.93      157.79     14.33 o 
   2  12   4       67.09       64.09     14.79 o 
   4  12   4      195.96      183.78     15.26 o 
   6  12   4     2067.84     1936.03     59.43 o 
   8  12   4       27.28       52.29     14.46 o 
  -9  13   4      263.31      309.05     29.88 o 
  -7  13   4      655.16      679.71     21.29 o 
  -5  13   4        4.55       29.37     27.32 o 
  -3  13   4     1881.80     1706.43     45.77 o 
  -1  13   4      292.15      307.85     28.60 o 
   1  13   4      262.85      252.46     15.89 o 
   3  13   4        9.31       16.95     16.40 o 
   5  13   4      438.90      436.84     36.19 o 
   7  13   4       71.44       72.95     26.60 o 
  -8  14   4      389.55      354.13     20.87 o 
  -6  14   4      133.32      162.13     20.66 o 
  -4  14   4      547.03      443.01     36.23 o 
  -2  14   4     1141.28     1072.41     24.72 o 
   0  14   4     1173.69      538.55    446.86 o 
   2  14   4      220.18      192.72     18.12 o 
   4  14   4      397.35      376.00     18.88 o 
   6  14   4       57.12       99.03     15.74 o 
  -7  15   4      415.16      474.54     21.35 o 
  -5  15   4      223.56      298.72     26.38 o 
  -3  15   4        1.77        8.48     16.20 o 
  -1  15   4      560.30      633.84     16.60 o 
   1  15   4     3924.26     3569.19     77.23 o 
   3  15   4       84.22       81.05     18.33 o 
   5  15   4        1.91       24.76     16.03 o 
  -6  16   4      646.63      582.24     55.94 o 
  -4  16   4     1806.48     1553.04     21.26 o 
  -2  16   4      383.00      343.25     36.23 o 
   0  16   4      463.90      432.38     28.29 o 
   2  16   4       12.41       22.81     17.04 o 
   4  16   4        3.06       34.96     16.18 o 
  -3  17   4       11.09       36.24     17.48 o 
  -1  17   4       74.61       90.20     14.89 o 
   1  17   4        8.13       50.18     24.89 o 
 -13   1   5      388.91      346.58     22.80 o 
 -11   1   5       30.44       61.36     19.70 o 
  -9   1   5      575.62      591.46     16.47 o 
  -7   1   5     3525.59     3606.70    158.59 o 
  -5   1   5     2713.56     4954.21   1308.15 o 
  -3   1   5     9921.92     9476.63    185.10 o 
  -1   1   5    41571.88    42175.62    513.19 o 
   1   1   5     1111.19     1077.53      8.63 o 
   3   1   5    16787.95    16909.75     54.67 o 
   5   1   5       90.14      112.63     11.43 o 
   7   1   5     1285.36     1461.71     29.20 o 
   9   1   5      287.54      346.79     21.26 o 
  11   1   5      700.39      768.85     25.39 o 
 -14   2   5        0.05       52.51     40.68 o 
 -12   2   5      255.23      264.40     29.89 o 
 -10   2   5      194.39      197.05     16.01 o 
  -8   2   5     1010.21      924.32     48.94 o 
  -6   2   5        8.73       22.57     14.03 o 
  -4   2   5     3711.79     3578.29    110.92 o 
  -2   2   5      174.43      143.32      9.81 o 
   0   2   5       58.18      142.86     10.94 o 
   2   2   5    12048.52    11471.01     95.39 o 
   4   2   5     6564.87     6573.73     74.69 o 
   6   2   5       64.98       28.66     12.04 o 
   8   2   5      232.36      270.81     17.25 o 
  10   2   5       26.14       49.08     19.24 o 
  12   2   5      178.22      206.14     21.26 o 
 -13   3   5       91.18       99.74     31.90 o 
 -11   3   5      672.61      627.62     29.70 o 
  -9   3   5       10.56       19.12     14.15 o 
  -7   3   5     1862.26     1963.81    127.76 o 
  -5   3   5     1916.78     1924.44     68.33 o 
  -3   3   5      679.31      637.45     12.75 o 
  -1   3   5    13033.10    12965.67    186.56 o 
   1   3   5     1152.76     1229.97     43.22 o 
   3   3   5     9084.48     9109.92     89.63 o 
   5   3   5      743.20      769.43     19.09 o 
   7   3   5      201.61      219.62     15.50 o 
   9   3   5      108.15      153.64     18.09 o 
  11   3   5       72.08      107.09     21.15 o 
 -12   4   5      308.68      312.06     26.22 o 
 -10   4   5      444.66      374.54     23.81 o 
  -8   4   5       43.58       25.87     11.28 o 
  -6   4   5      224.13      248.44     10.91 o 
  -4   4   5     2373.91     2562.05    141.75 o 
  -2   4   5     2165.57     1848.15     37.94 o 
   0   4   5     3776.43     3945.29    147.47 o 
   2   4   5     6034.46     5888.26    135.39 o 
   4   4   5     5782.95     6027.65     81.96 o 
   6   4   5     1597.94     1638.76     21.58 o 
   8   4   5       53.48       67.52     18.28 o 
  10   4   5      433.87      417.07     18.55 o 
  12   4   5      166.99      154.70     23.10 o 
 -13   5   5      235.25      253.51     24.28 o 
 -11   5   5        1.19       19.80     11.62 o 
  -9   5   5      224.79      257.31     13.62 o 
  -7   5   5       98.44      116.09     14.94 o 
  -5   5   5      232.29      209.79     17.16 o 
  -3   5   5     1498.71     1486.85     54.98 o 
  -1   5   5        7.05       15.53      9.15 o 
   1   5   5      805.40      877.49     38.77 o 
   3   5   5       60.58       39.90      7.15 o 
   5   5   5      183.35      217.12     13.64 o 
   7   5   5      290.33      265.31     19.99 o 
   9   5   5      800.87      823.61     17.41 o 
  11   5   5      401.62      364.27     23.20 o 
 -12   6   5      494.55      490.33     32.42 o 
 -10   6   5        4.13       30.53     25.05 o 
  -8   6   5      480.64      500.06     14.53 o 
  -6   6   5     4973.06     5041.92     65.47 o 
  -4   6   5      811.62     1167.03     44.18 o 
  -2   6   5     1208.89     1351.87     13.02 o 
   0   6   5      121.89      141.79     12.18 o 
   2   6   5     7250.97     7879.51     46.97 o 
   4   6   5     3257.13     3234.89     88.04 o 
   6   6   5      371.84      406.40     11.45 o 
   8   6   5     1107.79     1189.28     35.60 o 
  10   6   5      414.67      437.74     21.93 o 
  12   6   5        0.00       10.37     19.46 o 
 -13   7   5       40.84      103.16     53.71 o 
 -11   7   5       91.40       84.94     19.39 o 
  -9   7   5     3775.43     3257.52     84.22 o 
  -7   7   5        1.49       24.28     10.05 o 
  -5   7   5     2206.61     2367.16     66.74 o 
  -3   7   5     6688.98     7885.85    340.07 o 
  -1   7   5       22.17       74.95     51.80 o 
   1   7   5      270.74      287.69     13.70 o 
   3   7   5      192.48      159.24     12.69 o 
   5   7   5      179.15      181.62     10.94 o 
   7   7   5       23.45       66.47     12.94 o 
   9   7   5        0.30       13.94     17.03 o 
  11   7   5        0.01       21.22     20.11 o 
 -12   8   5      181.15      221.74     28.20 o 
 -10   8   5      412.22      494.88     24.71 o 
  -8   8   5     1304.26     1317.71     18.69 o 
  -6   8   5       50.74       67.93     10.49 o 
  -4   8   5       94.55       99.35     16.84 o 
  -2   8   5     1880.47     1983.49     47.36 o 
   0   8   5      240.79      227.74     28.29 o 
   2   8   5     1386.34     1369.35     36.23 o 
   4   8   5      980.64      882.76     47.99 o 
   6   8   5       70.95       86.97     11.76 o 
   8   8   5       18.48       42.35     15.39 o 
  10   8   5     1475.54     1516.21     25.43 o 
 -11   9   5      286.20      262.06     19.37 o 
  -9   9   5      369.53      245.28     20.34 o 
  -7   9   5      724.43      723.08     18.52 o 
  -5   9   5       13.68       12.77      9.31 o 
  -3   9   5     2368.80     2550.00    282.54 o 
  -1   9   5     5430.72     6030.28    345.47 o 
   1   9   5     1093.88     1030.50    159.23 o 
   3   9   5      277.42      212.10     14.46 o 
   5   9   5      301.34      278.34     13.86 o 
   7   9   5      306.17      312.82     16.62 o 
   9   9   5       14.53       26.40     22.69 o 
 -10  10   5      229.61      227.10     19.91 o 
  -8  10   5      278.35      253.70     12.52 o 
  -6  10   5      364.04      415.61     12.56 o 
  -4  10   5     1484.69     1562.59     17.16 o 
  -2  10   5      362.20      374.73     30.19 o 
   0  10   5      459.79      419.09      9.99 o 
   2  10   5      684.53      736.93     53.08 o 
   4  10   5       46.49       60.68     18.00 o 
   6  10   5      120.05      142.82     21.12 o 
   8  10   5      156.84      130.94     66.11 o 
  10  10   5        1.50       35.08     19.68 o 
 -11  11   5        3.75       30.15     18.31 o 
  -9  11   5      977.72      815.49     22.40 o 
  -7  11   5       32.14       44.11     13.25 o 
  -5  11   5       98.59      154.41     21.80 o 
  -3  11   5     3449.06     3392.01    198.96 o 
  -1  11   5        1.54       16.47     11.70 o 
   1  11   5      435.63      400.99     12.62 o 
   3  11   5       85.09       90.58     27.42 o 
   5  11   5      784.75      845.02     30.92 o 
   7  11   5       15.96       51.19     14.06 o 
   9  11   5        1.84       32.35     23.77 o 
 -10  12   5       46.39       39.11     19.91 o 
  -8  12   5     1655.26     1619.19     80.73 o 
  -6  12   5     2174.47     2105.73     78.82 o 
  -4  12   5        5.94       42.34     14.94 o 
  -2  12   5        4.21       17.63     12.89 o 
   0  12   5        7.71       42.25     12.76 o 
   2  12   5      229.29      202.84     17.80 o 
   4  12   5       87.63      108.49     24.04 o 
   6  12   5       11.86       28.05     11.74 o 
   8  12   5      206.42      199.69     46.08 o 
  -9  13   5      212.67      252.75     21.68 o 
  -7  13   5      165.00      164.90     20.34 o 
  -5  13   5       89.92       85.67     15.69 o 
  -3  13   5      324.99      294.00     15.80 o 
  -1  13   5     1790.39     1451.17     49.58 o 
   1  13   5      161.33      169.17     18.78 o 
   3  13   5        0.37       19.21     15.88 o 
   5  13   5      112.82      121.34     24.89 o 
   7  13   5       93.62      107.44     16.55 o 
  -8  14   5      205.40      222.14     18.00 o 
  -6  14   5      340.59      290.34     26.38 o 
  -4  14   5      734.93      694.61     18.43 o 
  -2  14   5       19.65       41.22     13.28 o 
   0  14   5      854.52      853.60     41.63 o 
   2  14   5      345.08      264.83     25.05 o 
   4  14   5      104.58      122.24     20.44 o 
   6  14   5      161.73      144.28     24.02 o 
  -7  15   5      957.50      957.29     30.19 o 
  -5  15   5      676.38      703.68     19.13 o 
  -3  15   5     2902.95     2943.12     82.00 o 
  -1  15   5      134.28      252.48     17.36 o 
   1  15   5        4.98       12.50     14.10 o 
   3  15   5      194.76      174.75     18.47 o 
   5  15   5       36.00       59.71     24.28 o 
  -6  16   5       91.03      156.84     16.92 o 
  -4  16   5      550.71      594.05     22.88 o 
  -2  16   5       73.35       76.96     14.42 o 
   0  16   5      626.21      659.07     18.98 o 
   2  16   5      153.26      161.42     14.91 o 
   4  16   5      117.85      116.41     33.18 o 
  -3  17   5      204.09      212.88     23.84 o 
  -1  17   5      108.49      103.12     13.74 o 
   1  17   5      332.70      299.90     25.61 o 
 -14   0   6     1274.92     1289.72     41.32 o 
 -12   0   6     1718.27     1784.24     82.00 o 
 -10   0   6     2592.71     2529.85    113.14 o 
  -8   0   6       18.31       53.39     19.70 o 
  -6   0   6      920.95      987.15    296.84 o 
  -4   0   6      135.23      109.97     11.44 o 
  -2   0   6     8197.16     7969.03    197.05 o 
   0   0   6     1422.06     1493.12     10.17 o 
   2   0   6    27196.14    26093.06    453.85 o 
   4   0   6     1612.01     2100.16     23.52 o 
   6   0   6      816.55      762.77     17.16 o 
   8   0   6     1822.10     1735.30     61.66 o 
  10   0   6      880.01      851.12     43.22 o 
  12   0   6      292.37      450.67     29.24 o 
 -13   1   6       75.54       96.54     22.46 o 
 -11   1   6     1364.12     1366.81     40.17 o 
  -9   1   6      157.09      154.29     15.38 o 
  -7   1   6       95.99      152.88     53.08 o 
  -5   1   6     4092.26     4121.66     53.25 o 
  -3   1   6      715.95      808.69     30.07 o 
  -1   1   6     1125.48      928.09     40.05 o 
   1   1   6      794.71      871.31     64.84 o 
   3   1   6      223.70      209.08     16.21 o 
   5   1   6      358.13      365.77     11.05 o 
   7   1   6     1946.42     1738.49     46.89 o 
   9   1   6       15.05       47.37     19.52 o 
  11   1   6        5.80       68.67     36.55 o 
 -14   2   6       21.10       52.99     26.65 o 
 -12   2   6     2100.12     2111.83     53.58 o 
 -10   2   6     2278.67     2293.41     51.34 o 
  -8   2   6      546.88      493.40     47.36 o 
  -6   2   6      186.92      162.51      8.26 o 
  -4   2   6     1996.67     2081.50     50.66 o 
  -2   2   6    16965.37    17057.16    354.69 o 
   0   2   6    10968.48    10735.81    414.44 o 
   2   2   6     5367.06     6265.04    176.71 o 
   4   2   6     1655.02     1558.39     16.02 o 
   6   2   6      568.74      525.17     14.22 o 
   8   2   6     1733.63     1760.40     21.50 o 
  10   2   6      243.93      170.66     23.27 o 
  12   2   6       47.85       77.30     25.33 o 
 -13   3   6      742.67      834.61     25.17 o 
 -11   3   6     1386.74     1401.91     40.49 o 
  -9   3   6      452.30      456.77     24.04 o 
  -7   3   6     3046.04     2812.92     66.11 o 
  -5   3   6      741.06      817.02     16.21 o 
  -3   3   6    23113.94    24820.97    256.65 o 
  -1   3   6     1182.94     1030.08     17.51 o 
   1   3   6     6471.10     6017.79     77.49 o 
   3   3   6      348.46      445.05     14.70 o 
   5   3   6     7007.85     6667.91     84.86 o 
   7   3   6      168.93      175.37     15.91 o 
   9   3   6     1203.76     1011.52     32.69 o 
  11   3   6      558.09      576.17     39.09 o 
 -12   4   6        2.15       44.49     24.16 o 
 -10   4   6      271.98      247.25     27.33 o 
  -8   4   6     1406.87     1359.06     52.12 o 
  -6   4   6       12.46       34.70     10.17 o 
  -4   4   6     1163.16     1365.65     22.88 o 
  -2   4   6     1252.96     1287.79     75.32 o 
   0   4   6       87.13      126.11     11.76 o 
   2   4   6     4533.10     4704.00     21.12 o 
   4   4   6     9634.23     9765.74     88.67 o 
   6   4   6        3.48       31.58     13.85 o 
   8   4   6     3239.56     3237.18     80.09 o 
  10   4   6      951.50     1009.59     26.40 o 
  12   4   6      155.89      153.41     23.77 o 
 -13   5   6      132.26      195.65     54.35 o 
 -11   5   6       12.53       29.29     23.77 o 
  -9   5   6      103.75      130.29     15.26 o 
  -7   5   6      301.78      232.29     10.11 o 
  -5   5   6       55.63       71.19     10.61 o 
  -3   5   6     1241.50     1241.28     33.05 o 
  -1   5   6       26.72       50.48     11.58 o 
   1   5   6      993.15     1091.73     40.68 o 
   3   5   6      682.29      742.54     40.98 o 
   5   5   6     1192.67     1168.96     25.96 o 
   7   5   6     3988.46     3930.48     66.15 o 
   9   5   6      991.34      850.48     31.42 o 
  11   5   6      169.24      205.95     44.49 o 
 -12   6   6       91.38      140.31     30.83 o 
 -10   6   6      142.74      120.20     20.57 o 
  -8   6   6        3.20        6.04     11.69 o 
  -6   6   6      284.00      334.18     12.34 o 
  -4   6   6     2638.30     3040.34     52.12 o 
  -2   6   6      514.32      638.57     10.80 o 
   0   6   6      372.59      449.75     23.96 o 
   2   6   6     5371.86     4942.58     86.32 o 
   4   6   6     3397.17     3512.46    121.28 o 
   6   6   6      863.81      828.10     17.47 o 
   8   6   6      520.28      505.50     20.98 o 
  10   6   6      722.72      683.53     34.53 o 
 -13   7   6        0.55       14.98     25.89 o 
 -11   7   6       76.22      112.26     19.30 o 
  -9   7   6      141.96      145.46     15.52 o 
  -7   7   6     1653.87     1710.98     47.99 o 
  -5   7   6      383.45      439.66     14.16 o 
  -3   7   6     2856.41     3094.36    103.93 o 
  -1   7   6     1635.50     1784.54     22.63 o 
   1   7   6      248.14      281.35     10.58 o 
   3   7   6     1011.19     1009.61     23.40 o 
   5   7   6     1653.22     1637.22     22.25 o 
   7   7   6     2715.41     2481.59     33.05 o 
   9   7   6        2.88       10.32     19.93 o 
  11   7   6      589.59      547.49     23.14 o 
 -12   8   6       58.95       69.10     19.35 o 
 -10   8   6      156.11      116.12     20.90 o 
  -8   8   6       15.82       67.83     21.36 o 
  -6   8   6     2000.25     1916.47     95.35 o 
  -4   8   6       21.75       37.18     10.81 o 
  -2   8   6     3895.01     4079.48     91.21 o 
   0   8   6      871.64      879.77     29.35 o 
   2   8   6     1036.17     1044.47     51.80 o 
   4   8   6      194.23      172.47     10.87 o 
   6   8   6      282.63      287.08     14.91 o 
   8   8   6       37.50       41.56     16.34 o 
  10   8   6       37.85       75.50     18.57 o 
 -11   9   6      181.46      205.31     27.77 o 
  -9   9   6      978.25      822.32     31.46 o 
  -7   9   6      461.74      447.88     15.20 o 
  -5   9   6      107.10      168.33     14.83 o 
  -3   9   6       33.63       29.55     11.52 o 
  -1   9   6     1790.99     1849.99     35.60 o 
   1   9   6      179.36      217.91     15.56 o 
   3   9   6     1784.21     1867.79     33.01 o 
   5   9   6      127.88      114.54     11.82 o 
   7   9   6      549.15      645.24     62.93 o 
   9   9   6       26.73       57.62     17.04 o 
 -10  10   6        4.23       49.74     22.69 o 
  -8  10   6     3094.64     2714.19     50.22 o 
  -6  10   6      353.38      326.03     17.40 o 
  -4  10   6       31.68       24.57     17.64 o 
  -2  10   6      625.94      653.93     20.98 o 
   0  10   6       11.72       12.22     14.31 o 
   2  10   6      380.02      388.95     35.91 o 
   4  10   6      139.11      135.87     17.96 o 
   6  10   6      234.37      187.67     13.85 o 
   8  10   6     1685.61     1820.95    274.91 o 
  10  10   6      122.12      118.54     19.23 o 
 -11  11   6      105.43       88.71     19.94 o 
  -9  11   6       16.11       50.90     18.10 o 
  -7  11   6      831.76      841.68     30.19 o 
  -5  11   6       11.08       60.96     14.94 o 
  -3  11   6      702.99      738.26     48.94 o 
  -1  11   6       20.84       47.27     15.89 o 
   1  11   6      114.39      103.84     18.38 o 
   3  11   6      510.58      483.71     27.34 o 
   5  11   6       21.03       40.35     15.56 o 
   7  11   6      288.62      292.53     16.80 o 
   9  11   6       84.51      124.66     44.18 o 
 -10  12   6        1.88        1.91     29.88 o 
  -8  12   6      665.20      621.62     25.21 o 
  -6  12   6      239.53      265.69     16.45 o 
  -4  12   6     1433.24     1334.84     17.25 o 
  -2  12   6      214.06      269.61     20.98 o 
   0  12   6      420.95      525.81     66.74 o 
   2  12   6     4392.08     4245.06     84.15 o 
   4  12   6      469.78      428.51     27.48 o 
   6  12   6        7.09       20.24     15.39 o 
   8  12   6      149.32      156.37     45.77 o 
  -9  13   6       91.42      116.07     27.65 o 
  -7  13   6      879.79      869.03     45.45 o 
  -5  13   6      921.97      890.56     46.40 o 
  -3  13   6      259.69      294.07     17.10 o 
  -1  13   6      334.48      330.82     13.18 o 
   1  13   6      416.20      342.06     31.87 o 
   3  13   6        1.32       12.91     17.37 o 
   5  13   6      103.56      162.54     41.09 o 
   7  13   6       94.78      139.63     20.02 o 
  -8  14   6      116.83      156.54     22.87 o 
  -6  14   6       20.66       51.43     16.18 o 
  -4  14   6       43.70       77.26     16.21 o 
  -2  14   6      121.77      191.82     32.23 o 
   0  14   6      468.01      529.25     16.78 o 
   2  14   6       65.99      105.69     14.47 o 
   4  14   6      287.92      253.33     22.61 o 
   6  14   6      669.01      715.88     29.74 o 
  -7  15   6        5.03       39.77     24.47 o 
  -5  15   6       44.70       40.66     18.07 o 
  -3  15   6      364.67      288.89     33.69 o 
  -1  15   6     1068.24     1143.64    122.04 o 
   1  15   6        0.13       24.92     14.81 o 
   3  15   6      586.73      469.56     46.08 o 
   5  15   6       43.57       90.47     19.40 o 
  -4  16   6       38.69       64.84     29.66 o 
  -2  16   6      923.69      766.71     63.56 o 
   0  16   6      131.99      134.76     16.60 o 
   2  16   6      121.00      132.54     16.60 o 
   4  16   6       18.75       34.24     16.61 o 
  -1  17   6      214.38      180.46     17.79 o 
   1  17   6       94.12       77.72     26.06 o 
 -13   1   7      123.55      117.03     20.87 o 
 -11   1   7     5335.86     5411.02     70.91 o 
  -9   1   7       10.12       36.87     18.43 o 
  -7   1   7      201.65      192.86     19.07 o 
  -5   1   7      181.54      247.91     13.48 o 
  -3   1   7     2233.00     2321.21     57.02 o 
  -1   1   7     4228.44     4479.82     72.95 o 
   1   1   7     3366.06     3072.50     37.03 o 
   3   1   7      228.04      255.22     10.11 o 
   5   1   7     1966.96     1932.34     29.88 o 
   7   1   7      114.20      129.09     20.66 o 
   9   1   7      230.06      217.25     22.30 o 
  11   1   7      326.23      365.41     24.92 o 
 -14   2   7       79.90      112.75     25.32 o 
 -12   2   7       27.21       53.17     25.37 o 
 -10   2   7     1723.28     1594.91    274.28 o 
  -8   2   7      788.21      677.01     14.72 o 
  -6   2   7     3988.94     3867.00    142.07 o 
  -4   2   7      362.89      487.52     29.41 o 
  -2   2   7     3214.00     3258.45     35.88 o 
   0   2   7     2453.37     2249.36     72.84 o 
   2   2   7      577.43      518.60     16.45 o 
   4   2   7     1810.98     1706.34     35.28 o 
   6   2   7        0.06        2.31     10.95 o 
   8   2   7     1069.34     1090.45     38.58 o 
  10   2   7      965.72      931.57     29.06 o 
  12   2   7       11.65       69.26     30.32 o 
 -13   3   7      167.95      200.24     54.98 o 
 -11   3   7        5.38       23.53     24.44 o 
  -9   3   7       17.17        7.14     12.31 o 
  -7   3   7      476.26      454.26     29.56 o 
  -5   3   7     1832.30     1987.07     27.00 o 
  -3   3   7     1849.46     1581.26    143.02 o 
  -1   3   7     1947.71     1849.64     28.72 o 
   1   3   7     1343.78     1231.04     24.42 o 
   3   3   7     1884.54     1845.38     32.74 o 
   5   3   7       54.45      130.88     14.58 o 
   7   3   7       93.25      138.27     19.53 o 
   9   3   7        0.92       50.31     28.99 o 
  11   3   7       18.45       56.96     21.73 o 
 -12   4   7      495.41      598.24    164.00 o 
 -10   4   7        0.34       34.14     17.55 o 
  -8   4   7      237.02      256.48     12.80 o 
  -6   4   7     1847.33     1940.51     82.95 o 
  -4   4   7     4070.37     4118.73    164.95 o 
  -2   4   7      205.21      262.10     20.09 o 
   0   4   7      412.58      433.86     15.95 o 
   2   4   7      710.77      607.55     24.02 o 
   4   4   7     1460.07     1550.52     23.80 o 
   6   4   7      330.82      391.59     27.33 o 
   8   4   7      748.52      686.26     23.51 o 
  10   4   7       20.32       27.52     16.40 o 
 -13   5   7       19.81       58.11     27.02 o 
 -11   5   7        5.83       16.41     19.97 o 
  -9   5   7     1455.78     1329.26     20.35 o 
  -7   5   7       97.34       85.86     16.53 o 
  -5   5   7        7.06       19.07     23.52 o 
  -3   5   7     2926.54     2973.99     57.03 o 
  -1   5   7       55.71       60.68     12.66 o 
   1   5   7     1705.52     1697.56     28.22 o 
   3   5   7      130.27      137.99     10.58 o 
   5   5   7      160.31      189.10     16.58 o 
   7   5   7     3683.78     3476.23     96.62 o 
   9   5   7      903.51      816.88     25.61 o 
  11   5   7      966.43      988.76     26.99 o 
 -12   6   7       26.78       48.84     23.57 o 
 -10   6   7        0.89       33.53     14.15 o 
  -8   6   7     2099.57     1929.83     21.75 o 
  -6   6   7      273.04      317.57     21.32 o 
  -4   6   7     1616.03     1837.06     28.10 o 
  -2   6   7     2826.72     2717.35     42.15 o 
   0   6   7       93.64       85.33      9.40 o 
   2   6   7     5154.10     5593.47     96.68 o 
   4   6   7      376.37      470.68     32.74 o 
   6   6   7      357.46      383.16     23.61 o 
   8   6   7      437.39      395.26     27.87 o 
  10   6   7        0.02       38.77     18.00 o 
 -11   7   7      122.21      168.76     28.41 o 
  -9   7   7      173.21      122.49     16.92 o 
  -7   7   7     2451.98     2356.54    250.76 o 
  -5   7   7        2.24       21.40     11.99 o 
  -3   7   7      388.07      398.17     11.44 o 
  -1   7   7        7.48        8.82     10.31 o 
   1   7   7       27.28       24.99     11.84 o 
   3   7   7     1101.13     1112.36     34.96 o 
   5   7   7     2606.12     3312.55    395.69 o 
   7   7   7        8.98       34.69     15.17 o 
   9   7   7       89.12       91.82     19.13 o 
  11   7   7       17.21       96.22     22.62 o 
 -12   8   7      251.10      282.86     24.68 o 
 -10   8   7      595.92      514.49     16.40 o 
  -8   8   7       65.18      118.31     11.40 o 
  -6   8   7      134.54      173.65     15.03 o 
  -4   8   7      328.32      435.09     29.88 o 
  -2   8   7       36.73       70.17     13.27 o 
   0   8   7       50.85       51.59     12.35 o 
   2   8   7      565.87      535.47     34.96 o 
   4   8   7       15.36        8.90     19.70 o 
   6   8   7      499.66      545.92     94.07 o 
   8   8   7      107.91      117.46     17.51 o 
  10   8   7      133.82      154.55     19.97 o 
 -11   9   7      189.30      161.51     21.61 o 
  -9   9   7        5.73       34.23     14.81 o 
  -7   9   7        6.49       32.74     13.66 o 
  -5   9   7       75.60      116.40     14.33 o 
  -3   9   7      576.27      653.70     46.72 o 
  -1   9   7        2.57       12.36     12.89 o 
   1   9   7       10.09       37.47     15.56 o 
   3   9   7      131.82      150.40     22.45 o 
   5   9   7      354.94      357.26     30.51 o 
   7   9   7        0.00       55.58     20.61 o 
   9   9   7       10.55       21.76     20.09 o 
 -10  10   7      181.64      167.75     20.02 o 
  -8  10   7     3019.83     2742.18    109.01 o 
  -6  10   7       27.70       26.86     11.45 o 
  -4  10   7      516.76      549.73     22.57 o 
  -2  10   7     3548.30     3922.54    298.75 o 
   0  10   7      581.25      526.02     23.70 o 
   2  10   7      300.38      329.07     26.72 o 
   4  10   7      213.70      212.29     16.60 o 
   6  10   7      477.80      396.34     26.70 o 
   8  10   7       38.15      104.94     38.46 o 
  -9  11   7      155.56      149.87     16.85 o 
  -7  11   7      312.44      347.01     15.91 o 
  -5  11   7     4189.67     4019.68     36.85 o 
  -3  11   7      265.81      289.57     24.79 o 
  -1  11   7      253.79      254.89     29.24 o 
   1  11   7       83.74       70.02     14.70 o 
   3  11   7      286.03      317.95     17.99 o 
   5  11   7       62.67       66.96     17.91 o 
   7  11   7       12.20       44.49     33.69 o 
   9  11   7        0.04       24.27     19.73 o 
 -10  12   7        0.00       44.81     24.47 o 
  -8  12   7       22.78       37.68     14.65 o 
  -6  12   7     1498.75     1374.94     54.98 o 
  -4  12   7      177.55      259.07     15.76 o 
  -2  12   7      662.91      672.37     27.97 o 
   0  12   7      251.40      349.59     58.16 o 
   2  12   7      112.24      130.57     19.78 o 
   4  12   7      418.23      427.26     26.00 o 
   6  12   7       17.15       74.80     30.83 o 
   8  12   7      113.21      117.22     18.87 o 
  -9  13   7      135.19      143.15     18.43 o 
  -7  13   7      139.04      158.12     21.66 o 
  -5  13   7      551.26      463.75     18.56 o 
  -3  13   7       66.43      108.20     30.83 o 
  -1  13   7       58.23       59.17     18.09 o 
   1  13   7        2.68       19.05     14.33 o 
   3  13   7       19.21       23.92     15.98 o 
   5  13   7      276.85      279.81     29.95 o 
   7  13   7        2.38       34.90     19.72 o 
  -8  14   7        0.54       62.82     17.91 o 
  -6  14   7       27.04       77.44     26.70 o 
  -4  14   7       65.60       45.13     34.96 o 
  -2  14   7       10.08       29.38     16.31 o 
   0  14   7      391.81      415.52     51.80 o 
   2  14   7       92.19       81.42     16.84 o 
   4  14   7      115.09       79.89     22.99 o 
   6  14   7      111.12      119.76     20.82 o 
  -7  15   7       16.86       20.22     28.29 o 
  -5  15   7       31.23       46.26     18.87 o 
  -3  15   7       80.04       76.31     21.29 o 
  -1  15   7        1.30       34.76     20.81 o 
   1  15   7       10.09       24.05     16.26 o 
   3  15   7       17.07       46.40     19.53 o 
   5  15   7       80.11       98.18     19.26 o 
  -4  16   7       23.29       23.18     17.25 o 
  -2  16   7      775.66      765.54     41.00 o 
   0  16   7       47.22       62.12     20.79 o 
   2  16   7       21.32       48.63     16.03 o 
 -14   0   8       68.61      144.93     68.65 o 
 -12   0   8       47.15       75.64     46.40 o 
 -10   0   8     7730.62     7780.88    125.86 o 
  -8   0   8     9161.34     9390.32    169.72 o 
  -6   0   8      133.83      115.69     14.62 o 
  -4   0   8      381.90      612.12     20.34 o 
  -2   0   8    31514.67    33509.71    150.65 o 
   0   0   8     1338.63     1256.03     33.69 o 
   2   0   8     6003.93     5395.32     50.85 o 
   4   0   8     4541.53     4350.33     67.38 o 
   6   0   8     2179.33     1917.09     69.92 o 
   8   0   8      350.09      310.83     42.59 o 
  10   0   8       35.52       68.65     25.43 o 
 -13   1   8       26.17      100.54     22.39 o 
 -11   1   8     1007.35     1268.58    248.32 o 
  -9   1   8     1591.87     1519.56     36.87 o 
  -7   1   8       25.51       62.97     12.71 o 
  -5   1   8       81.65      133.71     14.30 o 
  -3   1   8     2074.26     2016.88     42.52 o 
  -1   1   8     1310.84     1268.34    122.68 o 
   1   1   8     1688.80     1632.46    224.06 o 
   3   1   8     6911.37     6598.36     86.52 o 
   5   1   8       24.44       58.58     12.02 o 
   7   1   8       64.20       95.62     19.40 o 
   9   1   8     1030.57     1039.27     33.69 o 
  11   1   8       42.92       62.44     28.48 o 
 -12   2   8      102.57      108.09     41.63 o 
 -10   2   8     4743.91     4528.67    192.28 o 
  -8   2   8       23.18       46.21     10.95 o 
  -6   2   8     1185.77     1140.00     26.06 o 
  -4   2   8    14690.10    15396.39    185.86 o 
  -2   2   8     1212.14     1250.72     18.62 o 
   0   2   8      639.04      583.56     11.84 o 
   2   2   8      930.35     1001.12     54.67 o 
   4   2   8      933.99     1222.67     15.78 o 
   6   2   8     4997.22     4873.93     87.40 o 
   8   2   8     1690.47     1695.16     46.72 o 
  10   2   8       86.93       92.52     18.73 o 
 -13   3   8      317.92      284.47     31.61 o 
 -11   3   8        0.76       26.96     19.64 o 
  -9   3   8      587.07      557.62     49.90 o 
  -7   3   8        5.19       17.54      8.86 o 
  -5   3   8     1488.80     1332.33     29.56 o 
  -3   3   8     3230.09     3252.94     49.92 o 
  -1   3   8     3648.33     3647.28     54.54 o 
   1   3   8      539.12      653.12     16.01 o 
   3   3   8     2384.96     2607.94     56.56 o 
   5   3   8      155.25      187.24     21.29 o 
   7   3   8      771.04      661.01     20.44 o 
   9   3   8      308.04      289.64     28.05 o 
  11   3   8      605.34      564.30     62.29 o 
 -12   4   8       97.90      133.39     29.56 o 
 -10   4   8      207.79      247.06     20.98 o 
  -8   4   8      186.59      183.04     11.85 o 
  -6   4   8      309.93      315.60     13.08 o 
  -4   4   8        1.37       11.50     11.04 o 
  -2   4   8     2317.63     2150.98     35.13 o 
   0   4   8       52.90      104.53     10.11 o 
   2   4   8        9.61       31.75     12.11 o 
   4   4   8      117.52      137.14     20.27 o 
   6   4   8      530.04      554.70     24.15 o 
   8   4   8       47.52       48.78     22.25 o 
  10   4   8       51.37       95.40     23.59 o 
 -13   5   8      266.98      280.54     34.81 o 
 -11   5   8       17.37       32.33     25.61 o 
  -9   5   8      341.04      354.39     42.27 o 
  -7   5   8      236.73      245.97     13.32 o 
  -5   5   8      151.06       90.39     13.75 o 
  -3   5   8      557.74      626.03     26.38 o 
  -1   5   8     1156.03     1238.32     26.57 o 
   1   5   8        2.12       13.00     11.25 o 
   3   5   8     1015.25     1000.44     21.73 o 
   5   5   8     1270.20     1363.89     30.96 o 
   7   5   8      841.39      801.07     43.54 o 
   9   5   8      322.48      356.39     29.88 o 
  11   5   8       18.91       45.71     23.64 o 
 -12   6   8       72.30       64.20     20.62 o 
 -10   6   8     3187.16     3168.95    117.91 o 
  -8   6   8        2.85       36.66     24.47 o 
  -6   6   8     1751.10     1937.53     69.92 o 
  -4   6   8      299.30      359.12     21.96 o 
  -2   6   8      671.98      723.85     22.09 o 
   0   6   8      686.29      691.29     29.87 o 
   2   6   8      604.96      547.90     22.45 o 
   4   6   8      420.13      498.51     20.42 o 
   6   6   8     5917.94     5658.72     52.62 o 
   8   6   8      644.46      691.11     25.27 o 
  10   6   8        9.71       31.36     21.83 o 
 -11   7   8      161.83      129.20     25.50 o 
  -9   7   8       40.81       44.10     18.71 o 
  -7   7   8        8.72       29.31     12.94 o 
  -5   7   8      290.45      315.68     19.39 o 
  -3   7   8       18.49       27.86     11.26 o 
  -1   7   8      104.46      139.89     13.98 o 
   1   7   8     2871.05     3036.87     61.34 o 
   3   7   8      926.13     1045.07     31.44 o 
   5   7   8     1511.22     1608.47     47.25 o 
   7   7   8       24.14       29.69     24.27 o 
   9   7   8      121.47      136.25     18.77 o 
 -12   8   8      109.44      139.76     19.08 o 
 -10   8   8      998.51      870.22     70.56 o 
  -8   8   8      255.54      238.30     14.81 o 
  -6   8   8       80.88      107.28     14.46 o 
  -4   8   8     3308.90     3302.43     88.67 o 
  -2   8   8     3884.98     3909.26     79.77 o 
   0   8   8      340.55      433.31     30.51 o 
   2   8   8        0.89       12.48     15.10 o 
   4   8   8       29.03       39.10     14.92 o 
   6   8   8      893.74     1045.20     57.53 o 
   8   8   8       23.51       38.12     19.37 o 
  10   8   8       64.88      143.23     27.65 o 
 -11   9   8        4.76       54.95     62.93 o 
  -9   9   8      374.02      381.43     20.29 o 
  -7   9   8       85.47       96.92     18.30 o 
  -5   9   8      417.35      433.86     14.75 o 
  -3   9   8     1679.41     1810.01    114.10 o 
  -1   9   8      552.88      540.45     22.87 o 
   1   9   8      723.48      860.05     26.27 o 
   3   9   8       62.12       65.04     16.18 o 
   5   9   8      583.04      580.11     22.25 o 
   7   9   8     1369.97     1445.55     23.76 o 
   9   9   8      374.21      359.44     21.34 o 
 -10  10   8       39.06       66.46     25.43 o 
  -8  10   8      567.90      563.01     48.94 o 
  -6  10   8     3201.82     3000.01     55.94 o 
  -4  10   8     1812.43     1610.82    163.36 o 
  -2  10   8     2797.80     2971.63    124.90 o 
   0  10   8        2.53       18.30     20.90 o 
   2  10   8        0.06       21.45     16.01 o 
   4  10   8     1809.28     1748.94     21.42 o 
   6  10   8        0.04       41.51     16.65 o 
   8  10   8       87.30      136.52     15.46 o 
  -9  11   8      392.95      377.50     47.04 o 
  -7  11   8        5.89       20.37     12.98 o 
  -5  11   8      370.01      329.90     29.24 o 
  -3  11   8      170.15      231.96     17.96 o 
  -1  11   8       38.60       38.48     15.89 o 
   1  11   8       73.04       92.29     22.67 o 
   3  11   8      331.91      284.49     23.85 o 
   5  11   8       45.49       84.47     15.85 o 
   7  11   8        6.45       26.86     17.51 o 
 -10  12   8      347.22      361.03     31.78 o 
  -8  12   8        0.00       41.03     25.43 o 
  -6  12   8      103.22       95.39     20.60 o 
  -4  12   8     1048.17     1026.61     18.62 o 
  -2  12   8     2278.85     2047.67     75.96 o 
   0  12   8        3.50       16.76     26.38 o 
   2  12   8      215.88      197.14     17.96 o 
   4  12   8     1687.72     1564.83     25.33 o 
   6  12   8      345.41      313.51     21.93 o 
  -9  13   8       29.14       98.80     23.31 o 
  -7  13   8       10.01       12.95     17.16 o 
  -5  13   8      129.80      174.99     22.25 o 
  -3  13   8       78.85      124.55     20.20 o 
  -1  13   8       40.08       55.92     14.19 o 
   1  13   8      173.92      152.73     14.48 o 
   3  13   8      178.57      170.29     31.90 o 
   5  13   8      236.74      255.96     29.95 o 
  -8  14   8        0.51       34.01     26.70 o 
  -6  14   8       26.51       34.06     18.93 o 
  -4  14   8      283.15      270.41     15.95 o 
  -2  14   8     1340.62     1297.98     32.42 o 
   0  14   8       30.43       67.60     14.97 o 
   2  14   8        0.78       32.61     13.85 o 
   4  14   8      605.55      579.72     46.08 o 
  -5  15   8      185.60      208.84     20.44 o 
  -3  15   8       89.93       90.58     27.60 o 
  -1  15   8       74.61       93.17     20.36 o 
   1  15   8       91.08      147.71     17.25 o 
   3  15   8        8.46       30.83     19.89 o 
  -4  16   8       65.60       81.81     19.95 o 
  -2  16   8        1.01       21.19     20.10 o 
   0  16   8        0.49       33.31     17.29 o 
   2  16   8       80.06      120.46     17.24 o 
 -13   1   9      706.44      728.12     30.63 o 
 -11   1   9     1809.88     1772.88     73.10 o 
  -9   1   9      916.22      909.60     15.98 o 
  -7   1   9      250.09      306.77     17.98 o 
  -5   1   9      437.61      421.12     14.56 o 
  -3   1   9    13431.89    14441.15    235.82 o 
  -1   1   9     5816.73     6212.82    114.20 o 
   1   1   9     1912.15      529.65    608.94 o 
   3   1   9      205.16      221.64     20.66 o 
   5   1   9      786.64      848.58     17.80 o 
   7   1   9        9.04       28.64     20.34 o 
   9   1   9       30.94      104.55     29.17 o 
  11   1   9       14.53       57.29     25.05 o 
 -12   2   9        1.06       33.90     27.30 o 
 -10   2   9     1178.56     1202.75     29.88 o 
  -8   2   9     2905.47     2828.61    109.33 o 
  -6   2   9      179.18      181.79     18.65 o 
  -4   2   9     2703.93     2687.03     74.12 o 
  -2   2   9     1189.59      992.19     52.12 o 
   0   2   9      456.94      423.76     13.96 o 
   2   2   9      105.48      156.84     11.45 o 
   4   2   9      947.17      868.50     20.45 o 
   6   2   9       40.99      114.42     16.53 o 
   8   2   9      809.52      713.17     24.02 o 
  10   2   9        3.98       15.70     27.31 o 
 -13   3   9       50.50       92.12     38.17 o 
 -11   3   9       76.79      126.13     21.18 o 
  -9   3   9      160.46      117.16     14.70 o 
  -7   3   9     5015.13     4571.99     85.49 o 
  -5   3   9       43.02       55.57     17.71 o 
  -3   3   9     4809.39     4936.17     68.44 o 
  -1   3   9      133.58      119.90     11.44 o 
   1   3   9        4.69       12.95     12.46 o 
   3   3   9     4401.99     4310.07    285.72 o 
   5   3   9        1.29       30.95     17.51 o 
   7   3   9      126.20      108.27     15.72 o 
   9   3   9       16.33       31.67     24.54 o 
  11   3   9       27.58       51.38     29.01 o 
 -12   4   9      224.94      250.53     33.22 o 
 -10   4   9      217.32      213.83     16.78 o 
  -8   4   9        1.57       22.97     13.40 o 
  -6   4   9      135.44      110.00     20.47 o 
  -4   4   9     2699.21     2668.85     34.47 o 
  -2   4   9     5224.75     5025.63     43.83 o 
   0   4   9      201.23      257.79     15.11 o 
   2   4   9     3063.38     2958.47     43.54 o 
   4   4   9       38.83       57.31     15.08 o 
   6   4   9     1801.98     1699.50     18.56 o 
   8   4   9      352.54      350.75     26.25 o 
  10   4   9      525.24      565.72     39.52 o 
 -13   5   9       14.53       61.44     27.86 o 
 -11   5   9       37.69       69.54     17.84 o 
  -9   5   9      115.14      122.98     14.48 o 
  -7   5   9      567.74      531.53     17.80 o 
  -5   5   9      946.12      854.85     54.98 o 
  -3   5   9      467.25      512.18     22.66 o 
  -1   5   9      212.07      244.26     11.28 o 
   1   5   9     3785.51     3894.62     50.85 o 
   3   5   9     1279.07     1260.85     49.29 o 
   5   5   9      350.53      357.95     22.43 o 
   7   5   9      375.20      375.41     25.96 o 
   9   5   9      479.98      415.73     22.69 o 
 -12   6   9      148.70      136.02     32.07 o 
 -10   6   9     2027.74     1975.17     27.65 o 
  -8   6   9        0.40       35.49     15.26 o 
  -6   6   9       62.00       96.21     14.60 o 
  -4   6   9     1912.90     1825.43     66.74 o 
  -2   6   9      467.41      530.81     15.95 o 
   0   6   9     1410.69     1378.80     46.51 o 
   2   6   9      121.31      181.79     16.45 o 
   4   6   9        0.59       30.79     13.90 o 
   6   6   9       29.09       35.60     17.08 o 
   8   6   9      847.01      800.33     26.92 o 
  10   6   9      176.61      191.54     27.82 o 
 -11   7   9      188.93      233.87     19.55 o 
  -9   7   9      258.49      254.89     18.23 o 
  -7   7   9      860.15      880.82     25.43 o 
  -5   7   9       55.83       51.37     14.78 o 
  -3   7   9     3665.08     3668.47    115.44 o 
  -1   7   9       13.15       32.06     12.22 o 
   1   7   9      232.87      207.59     16.55 o 
   3   7   9      266.38      268.89     21.22 o 
   5   7   9     1312.76     1153.42     24.46 o 
   7   7   9      872.14      837.80     30.07 o 
   9   7   9       14.56       55.94     19.97 o 
 -12   8   9      529.53      545.58     27.32 o 
 -10   8   9      191.39      189.82     21.61 o 
  -8   8   9      128.15      114.99     16.53 o 
  -6   8   9       16.24       12.68     15.39 o 
  -4   8   9        4.26       32.54     16.96 o 
  -2   8   9      100.52      153.26     12.76 o 
   0   8   9      436.99      449.10     29.35 o 
   2   8   9      212.64      246.56     21.35 o 
   4   8   9      819.61      851.90     14.71 o 
   6   8   9     2588.84     2416.51     56.37 o 
   8   8   9       83.43       88.43     37.18 o 
 -11   9   9       74.67       95.44     18.86 o 
  -9   9   9       35.17       53.75     17.06 o 
  -7   9   9      942.67      941.51     57.53 o 
  -5   9   9       61.97       56.57     13.48 o 
  -3   9   9      873.25      986.47     49.26 o 
  -1   9   9       51.38       92.80     22.88 o 
   1   9   9      624.82      672.30     37.74 o 
   3   9   9      284.24      261.54     21.66 o 
   5   9   9     1958.74     1766.66     69.28 o 
   7   9   9      578.08      532.63     22.86 o 
   9   9   9      101.20      174.15     31.32 o 
 -10  10   9      500.84      451.98     34.81 o 
  -8  10   9       54.25       56.21     21.29 o 
  -6  10   9      231.58      260.65     19.04 o 
  -4  10   9      301.89      360.73     34.01 o 
  -2  10   9     1590.59     1715.81     89.63 o 
   0  10   9        6.12       18.90     26.79 o 
   2  10   9        8.98       20.50     22.32 o 
   4  10   9      785.33      754.70     25.11 o 
   6  10   9      205.14      224.72     17.84 o 
   8  10   9       16.76      100.11     31.46 o 
  -9  11   9      585.39      547.09     18.36 o 
  -7  11   9        0.22       11.24     18.46 o 
  -5  11   9       61.41      136.65     33.37 o 
  -3  11   9      157.57      174.91     15.88 o 
  -1  11   9       28.18       46.66     14.19 o 
   1  11   9      275.72      332.85     23.93 o 
   3  11   9      146.49      152.49     16.80 o 
   5  11   9       34.95       41.74     18.12 o 
   7  11   9        4.53       41.19     14.19 o 
  -8  12   9       38.72       39.63     15.38 o 
  -6  12   9      748.60      707.51     20.10 o 
  -4  12   9      866.35      958.36    194.82 o 
  -2  12   9      396.19      408.73     16.65 o 
   0  12   9        4.15       33.11     22.53 o 
   2  12   9       88.65      124.39     24.26 o 
   4  12   9      302.49      261.25     28.60 o 
   6  12   9      522.11      551.72     50.85 o 
  -7  13   9      490.73      452.14     24.28 o 
  -5  13   9       59.19       81.72     20.16 o 
  -3  13   9       71.21       69.49     14.11 o 
  -1  13   9      245.47      264.60     47.04 o 
   1  13   9      387.49      376.64     27.65 o 
   3  13   9      352.82      356.83     28.13 o 
   5  13   9      347.90      354.61     34.64 o 
  -6  14   9      111.84      156.53     17.72 o 
  -4  14   9       95.26      102.85     29.56 o 
  -2  14   9        9.15       29.73     18.43 o 
   0  14   9      146.33      172.64     16.18 o 
   2  14   9      196.86      208.17     31.15 o 
   4  14   9       81.31      121.35     26.70 o 
  -5  15   9      104.85      136.80     19.37 o 
  -3  15   9      169.69      169.14     21.40 o 
  -1  15   9       99.39      107.42     22.88 o 
   1  15   9      600.89      593.99     18.73 o 
   3  15   9       16.28       49.16     18.17 o 
  -2  16   9       28.76       93.31     21.53 o 
   0  16   9      247.14      322.51     38.46 o 
 -12   0  10     1210.47     1246.49     47.04 o 
 -10   0  10      694.93      762.77     20.34 o 
  -8   0  10     2304.01     2177.71     21.61 o 
  -6   0  10     1759.15     1818.57     55.94 o 
  -4   0  10      599.86      645.18     19.07 o 
  -2   0  10     7167.57     7378.52    208.49 o 
   0   0  10      337.06      269.51     20.98 o 
   2   0  10      770.27     1036.73    100.43 o 
   4   0  10      544.85      488.17     23.52 o 
   6   0  10     3733.18     3640.95     54.67 o 
   8   0  10      504.32      397.91     25.43 o 
  10   0  10       86.64      176.71     26.06 o 
 -13   1  10        4.04       49.42     23.21 o 
 -11   1  10      261.48      271.98     22.45 o 
  -9   1  10     1189.64     1213.70     14.75 o 
  -7   1  10       24.48       37.26     11.36 o 
  -5   1  10       31.27       41.02     14.31 o 
  -3   1  10      150.49      131.58     11.75 o 
  -1   1  10     1385.74     1401.63     95.03 o 
   1   1  10       55.40       66.79     15.05 o 
   3   1  10      266.63      217.54     17.01 o 
   5   1  10        9.80       32.85     19.62 o 
   7   1  10     1492.31     1400.09     35.36 o 
   9   1  10       42.99       63.08     24.26 o 
 -12   2  10       60.97       89.21     22.22 o 
 -10   2  10      268.36      245.65     17.13 o 
  -8   2  10      650.09      658.12     15.64 o 
  -6   2  10      206.63      222.87     14.65 o 
  -4   2  10     4313.04     4430.29     52.68 o 
  -2   2  10        0.56       38.89     11.05 o 
   0   2  10     1872.66     1951.33     36.08 o 
   2   2  10     1661.44     1457.13     44.72 o 
   4   2  10      247.36      274.21     26.70 o 
   6   2  10      577.98      573.74     42.27 o 
   8   2  10      417.20      408.84     17.55 o 
  10   2  10      271.54      237.80     25.91 o 
 -13   3  10      803.18      794.28     35.74 o 
 -11   3  10      255.11      244.91     16.74 o 
  -9   3  10     5663.08     5505.19    173.85 o 
  -7   3  10     1995.08     1903.91     65.50 o 
  -5   3  10      687.66      654.12     22.34 o 
  -3   3  10     6713.03     6424.61    211.03 o 
  -1   3  10      601.24      592.81     19.04 o 
   1   3  10      945.10     1084.83     23.82 o 
   3   3  10      940.49      851.16     19.78 o 
   5   3  10        3.58       16.31     15.35 o 
   7   3  10       28.13       63.57     36.46 o 
   9   3  10      130.20      139.87     31.61 o 
 -12   4  10      172.58      129.09     26.56 o 
 -10   4  10      483.99      449.03     15.71 o 
  -8   4  10     1444.95     1388.35     20.34 o 
  -6   4  10     3006.91     2929.11     63.88 o 
  -4   4  10      110.39      118.84     16.88 o 
  -2   4  10     1385.60     1330.25     18.17 o 
   0   4  10       37.53       96.62     20.98 o 
   2   4  10     2043.90     1971.08     35.91 o 
   4   4  10     1155.54     1228.14     58.34 o 
   6   4  10      823.37      913.12     25.79 o 
   8   4  10      682.05      652.88     26.41 o 
  10   4  10      206.59      218.65     26.87 o 
 -13   5  10       25.37       52.92     23.48 o 
 -11   5  10     1478.56     1480.04     24.53 o 
  -9   5  10     1363.05     1238.92     34.96 o 
  -7   5  10     1520.36     1544.44     35.12 o 
  -5   5  10     1534.21     1518.17     64.20 o 
  -3   5  10     2185.26     2039.01     63.47 o 
  -1   5  10      502.31      493.38     19.28 o 
   1   5  10        8.96       10.02     13.37 o 
   3   5  10      140.06      162.80     10.61 o 
   5   5  10     1029.94     1100.85     62.29 o 
   7   5  10     1344.33     1308.20     43.54 o 
   9   5  10       96.55       91.14     16.11 o 
 -12   6  10      213.23      242.07     25.63 o 
 -10   6  10      609.65      588.11     21.16 o 
  -8   6  10      639.42      551.22     21.61 o 
  -6   6  10      759.31      775.94     16.84 o 
  -4   6  10      670.04      704.03     16.92 o 
  -2   6  10      216.92      239.83     19.26 o 
   0   6  10     2461.67     2331.97     54.89 o 
   2   6  10       13.12       40.93     14.48 o 
   4   6  10      309.17      284.90     21.22 o 
   6   6  10       41.77       85.58     28.07 o 
   8   6  10       30.33       49.45     26.15 o 
  10   6  10       19.34       52.33     43.54 o 
 -11   7  10      125.81      134.53     18.81 o 
  -9   7  10      776.21      881.63     29.24 o 
  -7   7  10      118.98      126.40     16.23 o 
  -5   7  10       75.14      100.80     22.88 o 
  -3   7  10     2458.33     2516.66     42.64 o 
  -1   7  10      131.49      146.68     16.95 o 
   1   7  10      736.24      674.70     50.53 o 
   3   7  10      239.15      251.81     16.60 o 
   5   7  10      182.77      205.07     24.13 o 
   7   7  10      242.99      237.06     43.22 o 
   9   7  10       18.21       79.57     27.02 o 
 -12   8  10       45.09       81.51     38.46 o 
 -10   8  10       88.85       86.64     17.83 o 
  -8   8  10       37.92       24.84     18.19 o 
  -6   8  10       30.29       26.64     16.84 o 
  -4   8  10      117.03      113.83     21.07 o 
  -2   8  10     3162.48     3470.00    763.09 o 
   0   8  10       92.43      108.72     22.74 o 
   2   8  10      395.56      408.65     29.92 o 
   4   8  10      616.83      579.43     22.88 o 
   6   8  10       18.62       62.24     21.61 o 
   8   8  10      315.79      432.25     44.18 o 
 -11   9  10      289.72      264.52     24.47 o 
  -9   9  10        8.97       62.98     45.77 o 
  -7   9  10       82.04       85.00     22.80 o 
  -5   9  10      540.93      571.79     22.06 o 
  -3   9  10     2673.21     2546.30     50.25 o 
  -1   9  10       35.55       37.97     19.71 o 
   1   9  10     1947.10     2028.41    177.98 o 
   3   9  10      966.09      966.24     30.19 o 
   5   9  10     1436.78     1265.05     89.31 o 
   7   9  10     1130.80      999.98     41.63 o 
 -10  10  10      147.79      181.68     18.36 o 
  -8  10  10      278.45      293.55     32.42 o 
  -6  10  10     4523.52     4615.56    116.64 o 
  -4  10  10      838.02      869.45     64.52 o 
  -2  10  10      451.78      467.62     21.77 o 
   0  10  10      706.50      720.80     23.96 o 
   2  10  10       43.43       29.15     13.83 o 
   4  10  10       11.01       38.41     19.09 o 
   6  10  10      129.24      143.31     24.47 o 
   8  10  10      413.64      368.72     32.10 o 
  -9  11  10      424.26      383.17     17.46 o 
  -7  11  10        0.39        3.28     26.06 o 
  -5  11  10      403.10      401.71     20.41 o 
  -3  11  10       58.75       66.85     16.78 o 
  -1  11  10        0.66       23.77     19.10 o 
   1  11  10      171.44      141.79     17.27 o 
   3  11  10       80.81       71.93     17.66 o 
   5  11  10      163.82      139.50     17.37 o 
   7  11  10        9.47       18.83     19.97 o 
  -8  12  10       27.77       44.79     24.47 o 
  -6  12  10       62.71       85.79     18.02 o 
  -4  12  10       38.17       92.96     20.61 o 
  -2  12  10        8.39       20.32     25.43 o 
   0  12  10     4376.25     4657.28     86.13 o 
   2  12  10      876.23      823.31     51.17 o 
   4  12  10     1039.30      898.56    229.47 o 
   6  12  10      364.83      353.78     20.10 o 
  -7  13  10      147.52      139.66     20.98 o 
  -5  13  10       17.66       31.21     18.78 o 
  -3  13  10      254.80      262.19     24.80 o 
  -1  13  10      376.61      420.09     73.42 o 
   1  13  10      497.20      566.13     20.52 o 
   3  13  10        8.79       22.07     21.52 o 
   5  13  10       33.33       51.57     19.71 o 
  -6  14  10      366.58      377.01     22.09 o 
  -4  14  10       34.79       61.30     27.65 o 
  -2  14  10        0.01       54.77     20.98 o 
   0  14  10       11.83       75.89     20.90 o 
   2  14  10       73.26      115.68     28.10 o 
   4  14  10       63.41       96.47     26.23 o 
  -5  15  10       36.86      104.48     20.47 o 
  -3  15  10       14.32       42.59     44.49 o 
  -1  15  10       16.89       51.50     17.20 o 
   1  15  10       45.87       65.47     34.32 o 
 -13   1  11       62.14       92.80     24.41 o 
 -11   1  11       28.32       60.71     19.07 o 
  -9   1  11     1005.41     1052.02     24.79 o 
  -7   1  11      121.13      133.82     16.01 o 
  -5   1  11      924.95      883.02     46.40 o 
  -3   1  11        6.10       16.25     16.81 o 
  -1   1  11    10292.64    10727.63    558.09 o 
   1   1  11     2751.46     2561.82    113.78 o 
   3   1  11     6525.98     6241.19    428.10 o 
   5   1  11      410.19      499.89     46.72 o 
   7   1  11      365.73      344.99     25.50 o 
   9   1  11      115.37      121.99     21.52 o 
 -12   2  11       18.49       65.44     23.52 o 
 -10   2  11       75.11      101.66     16.92 o 
  -8   2  11     2044.11     1927.59     35.91 o 
  -6   2  11      372.80      334.70     24.08 o 
  -4   2  11      207.94      196.70     17.30 o 
  -2   2  11       61.84       44.10     15.65 o 
   0   2  11     1467.10     1311.09     45.13 o 
   2   2  11      244.42      248.47     20.52 o 
   4   2  11       24.70       57.98     16.18 o 
   6   2  11      274.71      259.20     24.91 o 
   8   2  11      265.32      299.29     24.20 o 
  10   2  11       17.81       21.96     19.10 o 
 -13   3  11        5.84       45.26     25.06 o 
 -11   3  11        1.59       31.15     16.29 o 
  -9   3  11       47.87       50.33     12.49 o 
  -7   3  11      614.18      587.42     18.56 o 
  -5   3  11      103.61      166.75     16.58 o 
  -3   3  11      620.48      546.31     42.91 o 
  -1   3  11        7.71       38.96     13.96 o 
   1   3  11      164.75      126.10     13.38 o 
   3   3  11      486.60      433.30     14.22 o 
   5   3  11        9.50       54.13     19.16 o 
   7   3  11      480.33      457.98     31.01 o 
   9   3  11       33.55       88.92     24.49 o 
 -12   4  11      118.41      159.04     28.69 o 
 -10   4  11      357.46      427.06     33.02 o 
  -8   4  11      284.54      303.41     16.58 o 
  -6   4  11      254.68      257.45     21.80 o 
  -4   4  11       30.78       56.23     15.72 o 
  -2   4  11      136.29      155.51     20.17 o 
   0   4  11       71.02       56.20     10.34 o 
   2   4  11      193.52      145.99     15.60 o 
   4   4  11       56.87       52.30     25.53 o 
   6   4  11      301.11      314.58     23.20 o 
   8   4  11       49.53       81.74     34.53 o 
  10   4  11       92.67      143.82     32.22 o 
 -11   5  11      625.56      621.31     20.44 o 
  -9   5  11      841.43      784.42     18.45 o 
  -7   5  11      377.67      405.46     17.97 o 
  -5   5  11       93.48      118.10     16.74 o 
  -3   5  11      180.83      187.66     22.30 o 
  -1   5  11       54.89       57.62     15.17 o 
   1   5  11       73.36       98.94     12.80 o 
   3   5  11       14.06       43.20     19.46 o 
   5   5  11      773.40      783.60     54.98 o 
   7   5  11      795.96      781.40     36.65 o 
   9   5  11        3.38       32.78     23.36 o 
 -12   6  11       68.54       71.96     22.32 o 
 -10   6  11      401.49      378.58     17.72 o 
  -8   6  11        0.18       22.03     15.38 o 
  -6   6  11      531.04      613.28     22.25 o 
  -4   6  11      180.42      196.55     19.23 o 
  -2   6  11     1006.94     1015.05     26.11 o 
   0   6  11       31.72       49.32     13.96 o 
   2   6  11        5.94       22.19     14.55 o 
   4   6  11      490.37      460.81     15.08 o 
   6   6  11      377.38      506.36     38.15 o 
   8   6  11      108.13      128.54     17.72 o 
 -11   7  11      231.18      263.15     22.23 o 
  -9   7  11       12.41       34.32     15.26 o 
  -7   7  11      520.73      540.92     31.46 o 
  -5   7  11      715.57      575.42     59.43 o 
  -3   7  11     2471.20     2498.73    129.04 o 
  -1   7  11     6017.84     5811.86     98.52 o 
   1   7  11        6.55       16.27     14.60 o 
   3   7  11      599.11      575.15     24.83 o 
   5   7  11        5.20       32.34     18.57 o 
   7   7  11      834.43      818.73     20.28 o 
   9   7  11      195.66      219.87     29.23 o 
 -10   8  11        0.17       17.37     17.30 o 
  -8   8  11       37.15       96.58     19.04 o 
  -6   8  11       71.65       69.25     16.49 o 
  -4   8  11      861.99      925.22     44.58 o 
  -2   8  11      751.48      670.19     36.95 o 
   0   8  11       21.32       58.94     20.81 o 
   2   8  11     1051.94     1163.92     20.98 o 
   4   8  11      143.20      152.47     22.46 o 
   6   8  11     2050.82     2015.74    124.27 o 
   8   8  11      349.39      308.96     35.56 o 
 -11   9  11      143.03      140.62     22.81 o 
  -9   9  11      237.97      270.45     47.04 o 
  -7   9  11      233.61      249.00     27.33 o 
  -5   9  11     2285.08     2347.79    119.50 o 
  -3   9  11        0.00        9.33     21.52 o 
  -1   9  11      464.10      506.96     24.22 o 
   1   9  11      188.27      253.08     25.41 o 
   3   9  11      268.15      230.74     18.86 o 
   5   9  11     1134.25     1193.21     23.99 o 
   7   9  11     3312.75     2531.51    239.64 o 
 -10  10  11        5.17       33.73     17.20 o 
  -8  10  11        0.15       30.48     17.72 o 
  -6  10  11        8.66       39.87     18.93 o 
  -4  10  11      143.41      146.20     19.97 o 
  -2  10  11       36.66       36.42     14.81 o 
   0  10  11     2301.82     2189.87     37.69 o 
   2  10  11      166.57      146.41     16.32 o 
   4  10  11       61.09      118.25     19.90 o 
   6  10  11      553.12      557.82     20.77 o 
  -9  11  11        1.65       53.97     17.91 o 
  -7  11  11       81.15      108.26     27.63 o 
  -5  11  11      348.40      397.14     44.49 o 
  -3  11  11      229.53      215.04     19.97 o 
  -1  11  11      712.13      711.55     54.85 o 
   1  11  11     1033.52     1056.57     28.12 o 
   3  11  11      127.83      152.65     20.01 o 
   5  11  11      397.76      371.85     20.57 o 
  -8  12  11        0.05       62.93     18.43 o 
  -6  12  11      402.95      385.40     22.23 o 
  -4  12  11       49.57       72.54     18.17 o 
  -2  12  11        5.25       21.78     25.78 o 
   0  12  11      183.57      230.72     32.10 o 
   2  12  11      159.72      164.37     24.07 o 
   4  12  11      117.31      147.73     19.51 o 
  -7  13  11       18.86       61.81     24.86 o 
  -5  13  11     1724.45     1579.90     26.74 o 
  -3  13  11       42.83       88.78     17.20 o 
  -1  13  11      363.84      522.81     70.56 o 
   1  13  11      130.78      191.45     20.81 o 
   3  13  11       86.18       66.17     19.53 o 
  -6  14  11      172.12      191.25     34.80 o 
  -4  14  11      324.04      293.06     63.88 o 
  -2  14  11      632.42      705.77     22.10 o 
   0  14  11      368.13      391.03     22.00 o 
   2  14  11      327.84      359.69     28.57 o 
  -3  15  11        1.21       39.53     28.29 o 
  -1  15  11      276.36      311.51     31.15 o 
 -12   0  12      385.68      359.14     44.49 o 
 -10   0  12        9.14       24.79     18.43 o 
  -8   0  12       37.10       45.77     17.16 o 
  -6   0  12        1.15       16.53     21.61 o 
  -4   0  12       11.61       55.30     27.97 o 
  -2   0  12     2812.69     2520.95     61.66 o 
   0   0  12       79.71      121.41     30.51 o 
   2   0  12      429.99      337.53     29.88 o 
   4   0  12     1333.07     1390.15     26.06 o 
   6   0  12      278.99      350.24     27.33 o 
   8   0  12      603.84      760.23     34.32 o 
 -13   1  12        2.73       35.84     25.28 o 
 -11   1  12      160.84      157.47     16.36 o 
  -9   1  12      160.99      175.94     12.76 o 
  -7   1  12      164.81      180.20     13.13 o 
  -5   1  12      989.10     1034.35     18.91 o 
  -3   1  12      378.18      348.51     22.25 o 
  -1   1  12     1128.19     1090.76     18.56 o 
   1   1  12       21.60       41.32     10.34 o 
   3   1  12      239.56      232.15     28.35 o 
   5   1  12      545.23      509.51     18.43 o 
   7   1  12       10.59       32.41     17.71 o 
   9   1  12      117.91      148.62     26.79 o 
 -12   2  12      105.77      145.56     26.60 o 
 -10   2  12       22.05       53.02     12.37 o 
  -8   2  12      108.25      143.12     15.45 o 
  -6   2  12     1003.23     1068.66     24.73 o 
  -4   2  12      360.24      334.51     17.01 o 
  -2   2  12       94.33      103.46     16.58 o 
   0   2  12       59.84       95.01     16.78 o 
   2   2  12     1003.57     1004.51     40.68 o 
   4   2  12      275.55      260.80     30.86 o 
   6   2  12        2.80       45.85     17.90 o 
   8   2  12      140.63      160.43     23.26 o 
 -11   3  12      285.33      321.97     18.17 o 
  -9   3  12     2256.42     2152.25     83.59 o 
  -7   3  12     1338.56     1313.32     51.69 o 
  -5   3  12      830.76      781.27     17.31 o 
  -3   3  12     1416.81     1338.77     27.31 o 
  -1   3  12     1050.84     1052.32     37.67 o 
   1   3  12      910.50      937.40     36.87 o 
   3   3  12     3571.42     3257.33     56.10 o 
   5   3  12     1043.64     1079.20     93.44 o 
   7   3  12      887.49      885.93     34.19 o 
   9   3  12      282.23      265.36     36.00 o 
 -12   4  12       53.90       99.75     28.81 o 
 -10   4  12        2.16       28.60     16.18 o 
  -8   4  12     2646.27     2526.52     61.66 o 
  -6   4  12     1349.20     1192.58     45.54 o 
  -4   4  12      142.33      139.87     22.59 o 
  -2   4  12      485.48      532.45     27.33 o 
   0   4  12       15.86       13.85     13.57 o 
   2   4  12     1376.15     1312.35     71.83 o 
   4   4  12      361.73      345.74     28.02 o 
   6   4  12      183.42      222.10     32.41 o 
   8   4  12      123.50      152.14     26.42 o 
 -11   5  12      225.86      253.83     21.93 o 
  -9   5  12      135.62      158.27     20.34 o 
  -7   5  12      698.00      745.04     19.49 o 
  -5   5  12    14199.90    13556.78    288.43 o 
  -3   5  12       91.97       53.71     21.53 o 
  -1   5  12     2837.05     2770.29    147.15 o 
   1   5  12      452.70      434.39     20.34 o 
   3   5  12      669.85      575.47     23.37 o 
   5   5  12     2643.73     2621.95     61.34 o 
   7   5  12      231.00      191.16     24.21 o 
   9   5  12        0.01       37.14     38.10 o 
 -12   6  12      163.05      145.12     22.25 o 
 -10   6  12        2.32       39.86     19.70 o 
  -8   6  12      374.50      313.71     19.72 o 
  -6   6  12      825.65      719.52     46.45 o 
  -4   6  12      726.84      764.47     19.20 o 
  -2   6  12      255.55      236.22     14.03 o 
   0   6  12      299.12      308.27     15.92 o 
   2   6  12      703.91      752.65     61.97 o 
   4   6  12      312.25      336.54     22.35 o 
   6   6  12      178.65      186.83     19.19 o 
   8   6  12        4.59       17.59     25.06 o 
 -11   7  12       21.63       30.93     15.52 o 
  -9   7  12      691.97      665.24     35.23 o 
  -7   7  12      349.96      424.84     31.45 o 
  -5   7  12      604.34      616.63     39.54 o 
  -3   7  12       79.39      129.35     23.12 o 
  -1   7  12      232.71      204.41     32.68 o 
   1   7  12      729.11      708.05     39.09 o 
   3   7  12      175.62      169.00     30.49 o 
   5   7  12       20.97       66.69     21.43 o 
   7   7  12      141.54      155.85     30.59 o 
 -10   8  12       27.62       32.14     19.69 o 
  -8   8  12        0.79       33.72     18.33 o 
  -6   8  12      134.33      158.87     20.98 o 
  -4   8  12     1078.98     1041.96     30.67 o 
  -2   8  12     2230.13     2204.95     67.24 o 
   0   8  12     1248.04     1300.47     41.21 o 
   2   8  12        7.07       46.18     17.91 o 
   4   8  12        6.15       20.47     19.30 o 
   6   8  12      204.63      185.67     29.01 o 
   8   8  12        6.41       52.09     22.22 o 
  -9   9  12      389.35      437.34     41.95 o 
  -7   9  12       16.64       20.02     16.18 o 
  -5   9  12     2744.19     2659.38    120.77 o 
  -3   9  12       70.83      107.71     19.51 o 
  -1   9  12      155.43      145.94     34.12 o 
   1   9  12      602.50      614.95     31.46 o 
   3   9  12      138.00      110.01     19.55 o 
   5   9  12        7.14       19.00     35.43 o 
   7   9  12      115.45      101.79     27.14 o 
 -10  10  12        0.49       61.92     23.14 o 
  -8  10  12      188.29      232.05     45.77 o 
  -6  10  12      186.55      262.63     19.08 o 
  -4  10  12       28.72       46.86     23.14 o 
  -2  10  12       43.34       44.21     22.16 o 
   0  10  12      421.59      403.02     39.55 o 
   2  10  12     2533.14     2492.83    215.48 o 
   4  10  12      177.44      168.90     16.67 o 
   6  10  12       96.44      113.78     46.40 o 
  -9  11  12       24.54       82.95     22.62 o 
  -7  11  12      291.00      328.57     37.82 o 
  -5  11  12      424.71      414.50     59.43 o 
  -3  11  12      172.32      227.83     17.37 o 
  -1  11  12      517.66      605.91     49.90 o 
   1  11  12       30.61       81.60     28.72 o 
   3  11  12      132.83      115.41     28.60 o 
   5  11  12        4.79       26.39     21.52 o 
  -8  12  12      291.75      315.28     23.28 o 
  -6  12  12        7.88       16.78     17.72 o 
  -4  12  12        1.12       11.32     30.19 o 
  -2  12  12        3.92       41.77     18.36 o 
   0  12  12      141.30      178.41     19.36 o 
   2  12  12      749.16      715.34     20.61 o 
   4  12  12      125.90      117.49     25.11 o 
  -7  13  12        9.78       22.88     25.43 o 
  -5  13  12      339.08      285.65     25.51 o 
  -3  13  12        0.48       35.72     17.98 o 
  -1  13  12       40.00       93.49     19.97 o 
   1  13  12      260.61      312.62     28.41 o 
   3  13  12      525.29      487.93     25.66 o 
  -4  14  12      831.03      710.03     87.40 o 
  -2  14  12      183.16      335.96     65.79 o 
   0  14  12        1.17       30.44     29.05 o 
   2  14  12      891.49      861.99     28.81 o 
 -11   1  13       27.23       45.77     20.34 o 
  -9   1  13      381.44      384.05     14.11 o 
  -7   1  13      546.96      528.98     23.44 o 
  -5   1  13      573.25      548.93     20.09 o 
  -3   1  13        0.11       20.98     15.28 o 
  -1   1  13        6.44       28.25     15.88 o 
   1   1  13      431.55      464.46     16.17 o 
   3   1  13      777.48      753.45     46.77 o 
   5   1  13     5141.21     4911.65     43.98 o 
   7   1  13        3.17       33.89     29.56 o 
   9   1  13        7.45       39.56     26.11 o 
 -12   2  13       29.15       50.93     20.85 o 
 -10   2  13       50.45       88.66     14.02 o 
  -8   2  13       12.08       33.33     21.16 o 
  -6   2  13     4552.64     4270.68    110.95 o 
  -4   2  13      747.93      765.79     33.56 o 
  -2   2  13       39.98       85.05     11.85 o 
   0   2  13      200.62      234.11     18.52 o 
   2   2  13        3.63       26.58     21.07 o 
   4   2  13      101.18      115.28     23.54 o 
   6   2  13        6.02       51.64     22.80 o 
   8   2  13       46.68       66.73     27.77 o 
 -11   3  13        6.82       41.05     21.55 o 
  -9   3  13        9.66       32.06     15.26 o 
  -7   3  13      509.78      441.17     23.14 o 
  -5   3  13      374.90      409.81     45.45 o 
  -3   3  13       65.34       67.93     13.91 o 
  -1   3  13      209.48      219.69     15.23 o 
   1   3  13      250.09      240.26     17.46 o 
   3   3  13        2.32       29.10     17.64 o 
   5   3  13      485.12      527.07     35.96 o 
   7   3  13       32.09       69.00     22.60 o 
   9   3  13       38.52       74.28     26.86 o 
 -12   4  13       28.01       63.65     28.77 o 
 -10   4  13       70.94       64.99     18.10 o 
  -8   4  13        0.55       23.26     23.95 o 
  -6   4  13     2258.19     2033.51     78.42 o 
  -4   4  13      596.89      645.51     26.51 o 
  -2   4  13     1802.77     1827.01     40.49 o 
   0   4  13     1229.87     1345.15     22.23 o 
   2   4  13       56.51      119.96     16.84 o 
   4   4  13       20.30       52.47     21.09 o 
   6   4  13       14.45       43.08     30.79 o 
   8   4  13       14.11       54.04     30.89 o 
 -11   5  13       33.48       71.00     20.15 o 
  -9   5  13      110.20       83.41     19.94 o 
  -7   5  13     1460.98     1263.67     39.54 o 
  -5   5  13      184.67      196.76     24.49 o 
  -3   5  13        7.66       19.91     18.36 o 
  -1   5  13     1629.65     1525.63     34.19 o 
   1   5  13       17.10       53.28     15.73 o 
   3   5  13        4.69       27.49     20.81 o 
   5   5  13       86.84       92.66     25.43 o 
   7   5  13       27.60       71.45     26.06 o 
 -10   6  13       21.68       37.09     18.48 o 
  -8   6  13       69.12       65.29     18.31 o 
  -6   6  13      246.29      225.24     45.39 o 
  -4   6  13     2286.78     2361.32    392.83 o 
  -2   6  13     1852.02     1692.57     44.23 o 
   0   6  13     5496.82     5270.01    237.09 o 
   2   6  13     2506.61     2439.38     40.38 o 
   4   6  13     1046.07     1056.55     45.26 o 
   6   6  13       15.12       30.77     28.10 o 
   8   6  13        3.44       44.39     29.89 o 
 -11   7  13       90.36      116.30     22.25 o 
  -9   7  13      426.19      458.99     78.50 o 
  -7   7  13       29.71       56.37     41.00 o 
  -5   7  13      182.67      139.61     18.87 o 
  -3   7  13      283.42      279.52     31.22 o 
  -1   7  13     1203.06     1130.56     38.86 o 
   1   7  13      180.09      174.09     19.31 o 
   3   7  13      837.03      786.23     32.48 o 
   5   7  13      492.49      480.53     35.40 o 
   7   7  13       77.66      109.25     20.09 o 
 -10   8  13      224.61      347.09     43.54 o 
  -8   8  13      207.70      254.56     28.92 o 
  -6   8  13      509.59      533.66     48.16 o 
  -4   8  13     2444.32     2541.23     95.66 o 
  -2   8  13      575.02      532.53     23.10 o 
   0   8  13      616.11      688.10     20.73 o 
   2   8  13      112.13      132.02     11.61 o 
   4   8  13      812.42      712.72     32.53 o 
   6   8  13      604.39      603.49     25.15 o 
  -9   9  13       36.16       47.03     22.32 o 
  -7   9  13       82.49      100.26     21.61 o 
  -5   9  13       13.09       49.26     23.51 o 
  -3   9  13      495.81      528.85     40.30 o 
  -1   9  13       73.99      118.86     28.56 o 
   1   9  13      594.29      653.00     36.63 o 
   3   9  13       53.86       52.28     18.45 o 
   5   9  13      153.97      157.43     23.68 o 
  -8  10  13       13.43       12.96     21.61 o 
  -6  10  13       10.34       37.70     19.99 o 
  -4  10  13       71.87       97.28     26.56 o 
  -2  10  13      862.76      892.19     36.00 o 
   0  10  13      442.24      424.78     89.31 o 
   2  10  13       14.42       37.18     16.52 o 
   4  10  13      282.70      258.61     19.99 o 
   6  10  13        0.14       16.97     22.14 o 
  -7  11  13       53.43       62.02     20.76 o 
  -5  11  13       71.13       65.75     17.96 o 
  -3  11  13     1181.44     1247.44     23.22 o 
  -1  11  13       81.44      105.41     24.59 o 
   1  11  13      168.69      177.32     24.04 o 
   3  11  13      125.05      152.17     20.50 o 
   5  11  13      514.51      530.92     26.90 o 
  -6  12  13       32.14       10.66     21.87 o 
  -4  12  13      115.20      107.71     24.82 o 
  -2  12  13      307.57      296.44     22.87 o 
   0  12  13      591.60      567.72     48.94 o 
   2  12  13      127.75      194.94     19.36 o 
   4  12  13       13.93       96.92     30.44 o 
  -5  13  13       18.27      125.13     48.64 o 
  -3  13  13      525.79      436.81     60.39 o 
  -1  13  13       25.67       46.81     22.49 o 
   1  13  13       89.62      122.37     28.99 o 
  -2  14  13      346.19      415.77     43.86 o 
 -12   0  14      489.49      416.98     25.43 o 
 -10   0  14       34.25       50.85     19.70 o 
  -8   0  14      620.32      537.12     38.14 o 
  -6   0  14       47.50       74.37     40.05 o 
  -4   0  14     2073.13     2047.40     43.86 o 
  -2   0  14     8572.48     8445.76    270.78 o 
   0   0  14        0.23       23.52     19.07 o 
   2   0  14       19.53       30.51     19.07 o 
   4   0  14     1673.94     1659.66     78.18 o 
   6   0  14        0.65       27.33     22.88 o 
   8   0  14       65.84      107.42     37.50 o 
 -11   1  14      128.53      137.57     15.01 o 
  -9   1  14       25.94       56.79     15.72 o 
  -7   1  14      177.04      209.83     19.23 o 
  -5   1  14        0.28       27.11     18.44 o 
  -3   1  14      133.95      135.94     21.35 o 
  -1   1  14       19.32       61.44     26.40 o 
   1   1  14      505.67      549.27     19.91 o 
   3   1  14       50.98       63.29     29.16 o 
   5   1  14       16.41       34.73     25.50 o 
   7   1  14       22.40       39.93     24.87 o 
 -12   2  14       16.15       54.30     19.64 o 
 -10   2  14       56.70      101.28     16.99 o 
  -8   2  14      515.00      467.63     32.08 o 
  -6   2  14       18.60       17.88     23.51 o 
  -4   2  14      915.85      841.76     38.14 o 
  -2   2  14     2062.38     1962.96    104.88 o 
   0   2  14     5693.72     5467.78     50.42 o 
   2   2  14       77.55      124.61     18.10 o 
   4   2  14      180.68      173.90     18.92 o 
   6   2  14       87.33      141.08     31.57 o 
   8   2  14       16.74       60.43     32.96 o 
 -11   3  14        7.87       54.31     18.17 o 
  -9   3  14     1893.23     1846.62     93.76 o 
  -7   3  14     4501.29     4280.96    121.55 o 
  -5   3  14        9.74       42.95     19.45 o 
  -3   3  14      463.56      433.47     24.15 o 
  -1   3  14      291.43      301.09     19.13 o 
   1   3  14     7081.81     7193.44     36.50 o 
   3   3  14     5509.72     5227.12     49.58 o 
   5   3  14       16.18       46.58     24.41 o 
   7   3  14       64.37      143.04     37.99 o 
 -10   4  14       18.92       48.14     13.52 o 
  -8   4  14      136.68      142.67     19.36 o 
  -6   4  14      182.17      169.03     18.19 o 
  -4   4  14     1314.66     1262.11    112.83 o 
  -2   4  14     2937.95     2831.53     73.28 o 
   0   4  14     1277.37     1209.83     46.00 o 
   2   4  14       14.62       18.16     16.55 o 
   4   4  14        5.54       34.84     22.88 o 
   6   4  14      407.32      373.17     31.18 o 
   8   4  14      368.92      448.27     54.98 o 
 -11   5  14      140.59      154.82     22.65 o 
  -9   5  14       25.11       47.21     23.20 o 
  -7   5  14      399.25      456.82     22.14 o 
  -5   5  14      491.54      482.47     35.12 o 
  -3   5  14        0.24       23.21     15.95 o 
  -1   5  14     1091.94     1025.34     23.92 o 
   1   5  14     1495.50     1498.99     36.46 o 
   3   5  14       96.51      108.67     23.82 o 
   5   5  14      120.57      136.13     17.41 o 
   7   5  14       27.91       64.31     23.67 o 
 -10   6  14        3.73       45.77     20.98 o 
  -8   6  14      489.29      582.76     47.36 o 
  -6   6  14        0.25       31.15     28.86 o 
  -4   6  14      554.25      626.25     31.81 o 
  -2   6  14      231.48      237.98     24.59 o 
   0   6  14      504.27      512.57     12.31 o 
   2   6  14      174.30      149.09     23.00 o 
   4   6  14      600.81      662.92     25.27 o 
   6   6  14       92.58      112.07     24.89 o 
  -9   7  14       18.36       60.16     39.55 o 
  -7   7  14       67.52       72.78     33.26 o 
  -5   7  14       23.04       56.88     25.16 o 
  -3   7  14      234.57      261.60     17.40 o 
  -1   7  14      777.11      762.55     21.77 o 
   1   7  14      307.72      257.58     35.28 o 
   3   7  14       21.37       55.82     25.41 o 
   5   7  14      605.86      615.73     22.71 o 
   7   7  14      193.63      237.64     24.47 o 
 -10   8  14        0.00       28.93     17.41 o 
  -8   8  14      153.52      122.68     21.83 o 
  -6   8  14      173.49      159.61     35.57 o 
  -4   8  14      763.30      669.44     30.49 o 
  -2   8  14      322.08      316.30     19.52 o 
   0   8  14      336.03      340.05     31.00 o 
   2   8  14      113.24      107.74     21.29 o 
   4   8  14      433.31      475.94     34.21 o 
   6   8  14       49.99       69.19     24.41 o 
  -9   9  14      149.27      193.23     22.26 o 
  -7   9  14       24.78       60.10     24.47 o 
  -5   9  14      177.10      190.40     33.83 o 
  -3   9  14       12.16       44.49     21.07 o 
  -1   9  14       30.17       55.58     28.32 o 
   1   9  14      255.80      289.81     24.87 o 
   3   9  14      183.76      248.99     21.16 o 
   5   9  14       82.42      109.21     23.37 o 
  -8  10  14       89.81      159.55     45.77 o 
  -6  10  14      453.69      574.76     28.33 o 
  -4  10  14       77.31      130.56     26.97 o 
  -2  10  14        2.26       22.71     22.03 o 
   0  10  14        4.93       34.24     22.57 o 
   2  10  14       55.63       95.65     19.27 o 
   4  10  14       15.91       41.69     22.15 o 
  -7  11  14        1.54       21.29     20.23 o 
  -5  11  14      209.13      275.83     23.52 o 
  -3  11  14      108.74      100.66     24.02 o 
  -1  11  14      942.74      927.11     35.26 o 
   1  11  14      386.04      405.46     20.61 o 
   3  11  14        7.03       69.45     21.80 o 
  -6  12  14      391.07      371.85     38.14 o 
  -4  12  14       32.21       79.51     19.82 o 
  -2  12  14      145.19      175.52     31.60 o 
   0  12  14      302.30      254.41     27.97 o 
   2  12  14       43.74      100.02     23.13 o 
  -3  13  14       86.53      184.75     33.69 o 
  -1  13  14       25.28       56.43     32.56 o 
 -11   1  15      123.21      148.11     16.16 o 
  -9   1  15      952.66      935.03     31.78 o 
  -7   1  15       42.49       74.53     22.05 o 
  -5   1  15      100.14      112.33     20.10 o 
  -3   1  15        2.83        6.00     26.67 o 
  -1   1  15      545.96      484.60     20.77 o 
   1   1  15      859.18      822.63     32.74 o 
   3   1  15      569.03      584.01     26.47 o 
   5   1  15      105.18      157.13     26.06 o 
   7   1  15       79.32       74.08     20.90 o 
 -10   2  15      236.20      224.88     24.79 o 
  -8   2  15      143.10      138.22     22.25 o 
  -6   2  15      210.67      240.46     22.60 o 
  -4   2  15      684.61      667.96     31.67 o 
  -2   2  15      324.22      312.29     27.64 o 
   0   2  15       45.09       70.97     22.25 o 
   2   2  15      174.86      194.49     23.57 o 
   4   2  15      120.28      139.10     28.60 o 
   6   2  15      100.65      148.24     21.26 o 
 -11   3  15       15.17       30.24     15.43 o 
  -9   3  15       11.93       30.12     19.10 o 
  -7   3  15      417.67      255.92     24.69 o 
  -5   3  15      381.32      314.19     21.71 o 
  -3   3  15       12.66       28.56     18.34 o 
  -1   3  15      402.84      425.73     23.79 o 
   1   3  15       24.58       25.37     23.95 o 
   3   3  15      186.57      196.17     19.70 o 
   5   3  15       12.59       33.82     23.81 o 
   7   3  15      333.55      364.71     40.18 o 
 -10   4  15      197.05      166.41     24.47 o 
  -8   4  15     1043.14      990.37     35.28 o 
  -6   4  15       10.06       21.38     21.77 o 
  -4   4  15     1874.54     1738.33     52.00 o 
  -2   4  15        4.77       27.14     17.09 o 
   0   4  15      541.76      484.63     21.74 o 
   2   4  15      167.17      195.85     17.87 o 
   4   4  15      252.83      266.42     24.79 o 
   6   4  15      166.30      147.98     23.48 o 
 -11   5  15        1.72       44.34     23.20 o 
  -9   5  15       13.84       37.08     21.04 o 
  -7   5  15      351.60      356.43     26.90 o 
  -5   5  15      886.15      953.18     48.65 o 
  -3   5  15        1.99       19.47     27.12 o 
  -1   5  15       75.53      105.88     18.34 o 
   1   5  15     1802.04     1726.20     32.45 o 
   3   5  15      286.40      303.18     34.01 o 
   5   5  15        8.88       37.83     27.24 o 
   7   5  15      337.04      423.79     40.09 o 
 -10   6  15      424.80      481.27     28.92 o 
  -8   6  15       77.33      108.56     27.64 o 
  -6   6  15     3182.93     2848.91     94.20 o 
  -4   6  15      454.69      462.40     22.80 o 
  -2   6  15      765.67      743.81     24.47 o 
   0   6  15     3660.44     3518.12    224.38 o 
   2   6  15        1.59       23.30     18.96 o 
   4   6  15      857.09      846.24     41.93 o 
   6   6  15       91.82      105.41     31.28 o 
  -9   7  15      244.21      306.27     42.39 o 
  -7   7  15       26.30       51.89     29.06 o 
  -5   7  15     1568.19     1550.11     60.79 o 
  -3   7  15      667.72      719.53     21.79 o 
  -1   7  15      604.25      551.70     26.60 o 
   1   7  15      121.38      141.86     30.69 o 
   3   7  15      324.85      359.14     34.82 o 
   5   7  15        7.74       46.60     18.10 o 
  -8   8  15      223.77      200.89     23.05 o 
  -6   8  15      658.85      696.78     53.27 o 
  -4   8  15        5.31       19.94     23.32 o 
  -2   8  15      324.85      272.80     41.63 o 
   0   8  15     2646.25     2470.23     75.01 o 
   2   8  15      186.51      162.04     20.90 o 
   4   8  15      269.11      309.52     30.78 o 
  -9   9  15      168.81      254.89     29.88 o 
  -7   9  15       87.47       73.31     23.79 o 
  -5   9  15       16.21       65.50     27.40 o 
  -3   9  15      211.26      224.38     21.35 o 
  -1   9  15      195.73      167.87     20.12 o 
   1   9  15      210.07      199.15     26.87 o 
   3   9  15       76.71       88.68     20.72 o 
  -8  10  15        4.59       21.48     22.75 o 
  -6  10  15      177.52      199.31     44.84 o 
  -4  10  15        3.78       25.15     22.61 o 
  -2  10  15       48.86       65.72     23.19 o 
   0  10  15      253.77      225.92     17.95 o 
   2  10  15      578.02      606.40     24.79 o 
   4  10  15      287.07      347.10     48.89 o 
  -7  11  15      153.74      157.47     23.95 o 
  -5  11  15       24.77       49.24     23.44 o 
  -3  11  15       11.93       32.83     21.32 o 
  -1  11  15      109.09      181.09     46.08 o 
   1  11  15      445.48      484.89     35.20 o 
  -4  12  15       86.61      145.60     23.05 o 
  -2  12  15       45.16       70.56     37.50 o 
   0  12  15        9.67       61.11     38.15 o 
 -10   0  16      139.89      196.41     20.98 o 
  -8   0  16     1382.26     1411.76     64.20 o 
  -6   0  16       60.73      106.15     29.24 o 
  -4   0  16     3835.44     3356.18    131.58 o 
  -2   0  16      155.49      130.94     24.79 o 
   0   0  16       48.58       55.94     25.43 o 
   2   0  16     5793.66     5657.20     48.31 o 
   4   0  16      275.39      268.24     38.77 o 
   6   0  16      367.58      261.25     57.21 o 
 -11   1  16        2.21       49.53     16.61 o 
  -9   1  16        8.29       27.05     18.48 o 
  -7   1  16     1131.12     1037.46     29.31 o 
  -5   1  16        1.21       29.88     22.92 o 
  -3   1  16        8.96       49.47     28.59 o 
  -1   1  16     1427.86     1417.68     35.90 o 
   1   1  16       96.62      106.31     20.92 o 
   3   1  16      726.91      701.84     33.04 o 
   5   1  16        7.01       28.54     22.40 o 
 -10   2  16        2.46       19.93     13.40 o 
  -8   2  16      539.87      446.63     24.67 o 
  -6   2  16      130.35       95.12     31.20 o 
  -4   2  16      324.99      392.00     52.76 o 
  -2   2  16      726.12      764.79     22.53 o 
   0   2  16       10.00       33.76     19.75 o 
   2   2  16        1.94       62.81     17.99 o 
   4   2  16     1697.02     1550.58     68.65 o 
   6   2  16        8.65       50.22     23.31 o 
 -11   3  16       56.00       72.46     26.70 o 
  -9   3  16      123.98      113.90     21.28 o 
  -7   3  16        2.93       28.25     18.62 o 
  -5   3  16      209.45      217.95     27.62 o 
  -3   3  16     1056.44     1014.60     29.85 o 
  -1   3  16     3566.03     3322.14     94.07 o 
   1   3  16     3101.39     3059.38     32.84 o 
   3   3  16      746.13      789.01     40.32 o 
   5   3  16      192.94      231.31     27.97 o 
 -10   4  16       14.10       34.55     14.94 o 
  -8   4  16       56.54       75.57     21.07 o 
  -6   4  16        2.47       18.62     18.73 o 
  -4   4  16      195.06      236.64     21.49 o 
  -2   4  16       25.05       31.29     27.48 o 
   0   4  16      579.26      510.31     24.71 o 
   2   4  16       60.38       71.80     19.75 o 
   4   4  16       19.67       48.80     25.69 o 
   6   4  16       14.81       76.82     29.95 o 
  -9   5  16      139.32      130.28     21.73 o 
  -7   5  16      730.81      658.87     27.64 o 
  -5   5  16       41.07       54.05     21.46 o 
  -3   5  16       65.41      101.31     30.02 o 
  -1   5  16       31.16       59.55     26.53 o 
   1   5  16      733.10      689.53     26.86 o 
   3   5  16        1.28       32.42     22.49 o 
   5   5  16       13.18       53.37     29.62 o 
 -10   6  16       35.54       61.94     18.55 o 
  -8   6  16      554.65      518.40     24.12 o 
  -6   6  16      236.29      283.73     32.98 o 
  -4   6  16      936.29      944.11     32.41 o 
  -2   6  16     1754.38     1725.25     59.43 o 
   0   6  16      287.97      289.14     21.84 o 
   2   6  16     1118.12     1112.62     35.41 o 
   4   6  16      126.78      151.91     22.90 o 
  -9   7  16      125.67      134.69     24.28 o 
  -7   7  16      318.03      320.44     26.87 o 
  -5   7  16       16.19       27.36     24.01 o 
  -3   7  16      113.66      125.34     17.24 o 
  -1   7  16      125.27      144.63     20.89 o 
   1   7  16      406.75      418.31     38.14 o 
   3   7  16     1473.06     1381.33     65.47 o 
   5   7  16       13.05       32.36     24.44 o 
  -8   8  16       76.63       78.02     26.94 o 
  -6   8  16      510.65      549.41     24.49 o 
  -4   8  16     1357.18     1234.96     50.24 o 
  -2   8  16       60.31       83.11     18.67 o 
   0   8  16      339.55      320.49     21.05 o 
   2   8  16        4.86       37.75     34.08 o 
   4   8  16      309.80      313.39     33.94 o 
  -7   9  16      177.72      274.30     44.81 o 
  -5   9  16       36.17       58.04     22.69 o 
  -3   9  16       39.62       94.87     24.21 o 
  -1   9  16       86.47       91.34     22.06 o 
   1   9  16       26.56       47.58     19.87 o 
   3   9  16      109.35      124.19     22.06 o 
  -6  10  16        6.21       33.29     33.88 o 
  -4  10  16      430.49      435.63     30.13 o 
  -2  10  16       64.68      159.26     34.32 o 
   0  10  16       51.36       63.56     21.97 o 
   2  10  16       21.40       37.26     21.09 o 
  -5  11  16       30.70       77.75     26.02 o 
  -3  11  16      154.93      190.40     30.51 o 
  -1  11  16       16.98       25.73     21.99 o 
   1  11  16        6.28       64.38     21.36 o 
  -9   1  17       25.71       68.15     19.21 o 
  -7   1  17      336.39      301.90     33.84 o 
  -5   1  17     2137.16     1970.63     76.87 o 
  -3   1  17      116.39      119.75     23.77 o 
  -1   1  17        2.31       30.17     19.70 o 
   1   1  17       65.68       95.77     30.89 o 
   3   1  17      300.12      305.08     37.40 o 
   5   1  17      399.55      430.76     24.58 o 
 -10   2  17      135.52      120.62     25.35 o 
  -8   2  17       52.04       58.35     16.92 o 
  -6   2  17      108.89      116.90     28.39 o 
  -4   2  17      557.75      527.75     29.42 o 
  -2   2  17      319.36      270.93     18.78 o 
   0   2  17       66.78       87.09     18.10 o 
   2   2  17      284.54      269.28     21.63 o 
   4   2  17       19.31       55.85     25.16 o 
  -9   3  17       26.68       55.45     23.21 o 
  -7   3  17        7.13       19.94     31.40 o 
  -5   3  17      214.65      177.49     26.65 o 
  -3   3  17      365.16      370.92     46.09 o 
  -1   3  17       96.31      117.54     21.80 o 
   1   3  17      311.78      357.44     27.34 o 
   3   3  17       16.97       59.39     31.29 o 
   5   3  17      299.71      351.14     41.38 o 
 -10   4  17       45.24       76.41     18.88 o 
  -8   4  17      434.87      492.53     29.62 o 
  -6   4  17      115.47      148.53     23.27 o 
  -4   4  17       71.80      100.28     30.08 o 
  -2   4  17      749.85      632.26     34.67 o 
   0   4  17       17.90       34.78     33.37 o 
   2   4  17      185.62      206.27     28.97 o 
   4   4  17      534.08      528.46     41.32 o 
  -9   5  17       13.60       24.33     24.54 o 
  -7   5  17        1.44       18.98     31.15 o 
  -5   5  17      883.86      861.03    163.36 o 
  -3   5  17       18.28       49.44     18.43 o 
  -1   5  17        2.25       30.87     23.10 o 
   1   5  17       24.02       44.39     32.77 o 
   3   5  17      231.38      210.98     27.13 o 
   5   5  17      667.59      721.45     28.50 o 
  -8   6  17       95.77      131.64     22.71 o 
  -6   6  17      574.02      516.22     29.04 o 
  -4   6  17       18.00       36.50     28.39 o 
  -2   6  17      415.61      368.38     28.25 o 
   0   6  17        0.89       41.63     19.28 o 
   2   6  17        1.62       33.38     22.80 o 
   4   6  17        0.02       23.08     29.38 o 
  -7   7  17        4.09       43.86     32.43 o 
  -5   7  17      927.50      833.80     35.61 o 
  -3   7  17     1941.29     1876.95     35.03 o 
  -1   7  17      646.42      620.57     29.77 o 
   1   7  17      119.09      186.82     38.79 o 
   3   7  17      244.24      233.31     28.99 o 
  -8   8  17       87.45      102.61     40.05 o 
  -6   8  17       73.37       97.51     29.46 o 
  -4   8  17      767.95      587.24     48.89 o 
  -2   8  17      189.27      174.36     21.80 o 
   0   8  17      111.28      129.11     26.69 o 
   2   8  17       35.64       64.55     28.06 o 
  -7   9  17       13.48       28.60     25.27 o 
  -5   9  17       32.85       78.54     29.72 o 
  -3   9  17       81.39       81.36     39.41 o 
  -1   9  17      167.60      145.44     36.86 o 
   1   9  17        5.71       72.35     24.89 o 
  -4  10  17      704.43      749.35     38.01 o 
  -2  10  17       60.50       69.61     37.82 o 
   0  10  17       32.45       90.04     40.36 o 
  -8   0  18       39.69       26.70     37.50 o 
  -6   0  18        3.90       20.34     29.88 o 
  -4   0  18      791.65      658.52     88.35 o 
  -2   0  18     2283.83     1995.28    111.24 o 
   0   0  18        2.12       32.42     38.14 o 
   2   0  18       72.90      136.03     37.50 o 
   4   0  18     1204.44     1295.44     76.28 o 
  -9   1  18      208.47      215.46     32.20 o 
  -7   1  18        1.82       41.00     31.76 o 
  -5   1  18      109.92      111.75     23.15 o 
  -3   1  18      631.42      648.98     44.89 o 
  -1   1  18      210.87      238.26     28.19 o 
   1   1  18      246.85      240.47     29.68 o 
   3   1  18      329.59      300.77     30.21 o 
  -8   2  18        3.82       21.39     22.16 o 
  -6   2  18      110.44      149.01     49.14 o 
  -4   2  18       99.59       69.56     32.78 o 
  -2   2  18      698.07      663.03     39.20 o 
   0   2  18       44.39       48.65     31.85 o 
   2   2  18      199.30      187.10     26.33 o 
   4   2  18      228.29      201.47     27.78 o 
  -9   3  18       69.33       75.30     20.09 o 
  -7   3  18     1492.06     1526.50    106.74 o 
  -5   3  18      277.75      281.40     28.59 o 
  -3   3  18     1429.92     1395.73     49.26 o 
  -1   3  18      139.11      168.53     25.65 o 
   1   3  18        0.18       40.98     21.99 o 
   3   3  18       31.74       57.10     24.58 o 
  -8   4  18      116.19       91.17     27.46 o 
  -6   4  18      216.58      250.70     27.46 o 
  -4   4  18      329.48      329.83     28.25 o 
  -2   4  18       37.46       59.50     20.89 o 
   0   4  18       66.18       99.88     22.60 o 
   2   4  18     1450.01     1345.71     30.56 o 
   4   4  18       97.26      127.03     27.46 o 
  -7   5  18      182.63      231.94     38.20 o 
  -5   5  18       43.30       74.46     27.55 o 
  -3   5  18      242.53      197.42     29.17 o 
  -1   5  18      565.70      537.68     31.15 o 
   1   5  18       85.68      123.11     18.78 o 
   3   5  18      213.87      203.24     32.42 o 
  -8   6  18       37.35       35.90     26.40 o 
  -6   6  18       18.37       41.69     24.94 o 
  -4   6  18        2.39       41.08     30.81 o 
  -2   6  18        9.66       16.74     28.43 o 
   0   6  18       47.54       49.26     23.82 o 
   2   6  18      200.67      183.91     31.61 o 
  -7   7  18      345.21      342.39     36.63 o 
  -5   7  18      542.92      551.14     14.11 o 
  -3   7  18     1093.73     1048.39     38.39 o 
  -1   7  18       64.72       99.88     22.23 o 
   1   7  18        1.09       19.62     25.17 o 
  -6   8  18      106.06      133.02     25.98 o 
  -4   8  18      481.30      553.33     43.54 o 
  -2   8  18        5.68       46.62     22.30 o 
   0   8  18      172.15      202.97     26.11 o 
  -5   9  18      127.12      196.84     43.22 o 
  -3   9  18      480.52      523.20     59.75 o 
  -1   9  18      595.69      521.37     38.50 o 
  -7   1  19      114.15      149.05     25.88 o 
  -5   1  19      359.83      347.49     33.74 o 
  -3   1  19      204.98      209.73     27.43 o 
  -1   1  19      952.84      925.99     42.75 o 
   1   1  19       74.80      124.13     20.31 o 
   3   1  19     1229.05     1141.08     30.69 o 
  -8   2  19       62.40      100.27     32.76 o 
  -6   2  19        2.74       23.28     19.36 o 
  -4   2  19      107.62      138.96     35.55 o 
  -2   2  19      293.15      302.63     40.51 o 
   0   2  19       25.34       58.68     19.73 o 
   2   2  19      207.33      233.88     25.49 o 
  -7   3  19        0.78       29.38     28.77 o 
  -5   3  19       21.82       42.58     35.48 o 
  -3   3  19      114.20      107.60     31.74 o 
  -1   3  19       26.01       64.58     16.34 o 
   1   3  19      226.32      283.88     33.88 o 
   3   3  19      105.02      145.18     27.33 o 
  -8   4  19      100.34      137.00     28.71 o 
  -6   4  19      413.51      416.08     23.79 o 
  -4   4  19      284.30      274.41     34.57 o 
  -2   4  19       52.94       79.09     25.75 o 
   0   4  19       19.79       23.18     21.40 o 
   2   4  19       32.39       56.68     26.53 o 
  -7   5  19       19.07       51.57     31.95 o 
  -5   5  19      232.52      268.13     31.47 o 
  -3   5  19      314.97      340.28     28.19 o 
  -1   5  19      222.89      244.49     21.40 o 
   1   5  19       35.00       59.86     19.55 o 
  -6   6  19      136.60      136.08     32.21 o 
  -4   6  19       10.55       23.44     35.12 o 
  -2   6  19       65.47      101.48     36.85 o 
   0   6  19      148.34      179.31     25.63 o 
  -5   7  19      227.65      224.97     28.07 o 
  -3   7  19       18.10       48.00     27.62 o 
  -1   7  19       16.23       43.92     24.64 o 
  -2   8  19      145.85      125.40     23.72 o 
  -6   0  20        1.86       29.88     36.23 o 
  -4   0  20      194.67      147.47     38.77 o 
  -2   0  20       31.53       63.56     36.87 o 
   0   0  20      863.40      974.44     54.67 o 
   2   0  20      914.84     1057.07     56.57 o 
  -7   1  20       34.16       74.02     28.49 o 
  -5   1  20        0.86       30.23     28.42 o 
  -3   1  20      164.71      173.41     31.45 o 
  -1   1  20      276.50      323.75     30.45 o 
   1   1  20       33.39       89.14     46.88 o 
  -6   2  20       19.29       60.63     34.82 o 
  -4   2  20        6.17       38.52     24.02 o 
  -2   2  20        6.50       40.89     26.11 o 
   0   2  20        2.54       56.87     29.38 o 
  -7   3  20        1.98       42.43     35.28 o 
  -5   3  20      119.59      166.86     39.10 o 
  -3   3  20      330.10      402.75     29.83 o 
  -1   3  20      250.51      268.58     31.68 o 
   1   3  20      260.52      295.75     38.98 o 
  -6   4  20       34.29       55.03     27.46 o 
  -4   4  20       35.20       63.31     27.57 o 
  -2   4  20      351.07      349.79     29.27 o 
   0   4  20      193.76      246.09     34.21 o 
  -5   5  20       30.36       77.88     31.68 o 
  -3   5  20        0.66       27.28     21.37 o 
  -1   5  20     1117.52     1294.78     36.11 o 
  -4   6  20        0.50       23.43     26.04 o 
  -2   6  20      129.42      178.43     38.46 o 
  -5   1  21       44.52       81.83     28.22 o 
  -3   1  21      224.66      199.25     21.00 o 
  -1   1  21        2.27       71.45     31.78 o 
  -4   2  21      157.00      198.54     36.47 o 
  -2   2  21      246.16      228.92     35.49 o 
  -3   3  21       10.97       38.50     35.08 o 
                                                 
